# Supplementary material for: Genetic signature related to heme-hemoglobin metabolism pathway in sepsis secondary to pneumonia
Source: NPJ Syst Biol Appl. 2019 Aug 1;5:26. doi: 10.1038/s41540-019-0105-4 (PMC6672010; doi:10.1038/s41540-019-0105-4)
Supplement: Supplementary file 2 — Supplementary Material 2 [file 41540_2019_105_MOESM2_ESM.xlsx]

## Sheet: Guidance
Tab	Descrition
A.	Summary of HEME / HEMOGLOBIN results
B.	HALLMARK present in D0S
C.	HALLMARK present in D0NS
D.	HALLMARK present in D7S
E.	HALLMARK present in D7NS
F.	DEGs in D0S-Controls
G.	DEGS in D0NS-Controls
H.	DEGS in D7S-Controls
I.	DEGS in D7NS-Controls

## Sheet: A.
Summary of HEME / HEMOGLOBIN results
	D0S	D0NS	D7S	D7NS		17 DEGs found in S1 in at least one of the group
Nº DEGs	255	193	187	114		AHSP
↑/↓	↑121 and ↓134	↑137 and ↓56	↑99 and ↓88	↑71 and ↓43		ALAS2
FDR	2.11e-07	NE*	9.96e-14	0.00184		CA1
Enrichment position	3rd of 25	NE*	1st of 12	3rd of 13		EPB42
Nº Genes	11	1	15	5		GYPA
	↑ AHSP	↑H1F0	↑AHSP	↑ ALAS2		HBD
	↑ ALAS2		↑ALAS2	↑ EPB42		RBM5
	↑ CA1		↑CA1	↑ HBD		RHCE
	↑ EPB42		↑EPB42	↑ SELENBP1		SELENBP1
	↑ GYPA		↑ FAM46C	↑ SLC4A1		SLC25A37
	↑ HBD		↑ GYPA			SLC4A1
	↑ RBM5		↑ HBD			H1F0
	↑ RHCE		↑ RAP1GAP			FAM46C
	↑ SELENBP1		↑ RHCE			RAP1GAP
	↑ SLC25A37		↑ SELENBP1			SLC6A8
	↑ SLC4A1		↑ SLC25A37			SPTA1
			↑ SLC4A1			TNS1
			↑ SLC6A8
			↑ SPTA1
			↑ TNS1
*NE = Not Enriched (the pathway was not found within the established parameters due to the small amount of genes related to it in this group).↑ Upregulated genes and ↓ downregulated genes.

## Sheet: B.
D0S HALLMARK
HALLMARK Name	Description	Genes in Overlap	FDR
TNFA SIGNALING VIA NFKB	Genes regulated by NF-kB in response to TNF [GeneID=7124].	17	5e-14
INFLAMMATORY RESPONSE	Genes defining inflammatory response.	13	1.87e-09
HEME METABOLISM	Genes involved in metabolism of heme (a cofactor consisting of iron and porphyrin) and erythroblast differentiation.	11	2.11e-07
HYPOXIA	Genes up-regulated in response to low oxygen levels (hypoxia).	9	1.82e-05
KRAS SIGNALING UP	Genes up-regulated by KRAS activation.	8	0.000133
INTERFERON GAMMA RESPONSE	Genes up-regulated in response to IFNG [GeneID=3458].	7	0.000894
APOPTOSIS	Genes mediating programmed cell death (apoptosis) by activation of caspases.	6	0.00171
ALLOGRAFT REJECTION	Genes up-regulated during transplant rejection.	6	0.00371
COMPLEMENT	Genes encoding components of the complement system, which is part of the innate immune system.	6	0.00371
EPITHELIAL MESENCHYMAL TRANSITION	Genes defining epithelial-mesenchymal transition, as in wound healing, fibrosis and metastasis.	6	0.00371
SPERMATOGENESIS	Genes up-regulated during production of male gametes (sperm), as in spermatogenesis.	5	0.00371
COAGULATION	Genes encoding components of blood coagulation system; also up-regulated in platelets.	5	0.00375
IL6 JAK STAT3 SIGNALING	Genes up-regulated by IL6 [GeneID=3569] via STAT3 [GeneID=6774], e.g., during acute phase response.	4	0.00477
UV RESPONSE UP	Genes up-regulated in response to ultraviolet (UV) radiation.	5	0.00586
PEROXISOME	Genes encoding components of peroxisome.	4	0.00796
BILE ACID METABOLISM	Genes involve in metabolism of bile acids and salts.	4	0.00975
APICAL JUNCTION	Genes encoding components of apical junction complex.	5	0.0126
XENOBIOTIC METABOLISM	Genes encoding proteins involved in processing of drugs and other xenobiotics.	5	0.0126
FATTY ACID METABOLISM	Genes encoding proteins involved in metabolism of fatty acids.	4	0.0274
PI3K AKT MTOR SIGNALING	Genes up-regulated by activation of the PI3K/AKT/mTOR pathway.	3	0.0462
GLYCOLYSIS	Genes encoding proteins involved in glycolysis and gluconeogenesis.	4	0.0462
MITOTIC SPINDLE	Genes important for mitotic spindle assembly.	4	0.0462
MTORC1 SIGNALING	Genes up-regulated through activation of mTORC1 complex.	4	0.0462
P53 PATHWAY	Genes involved in p53 pathways and networks.	4	0.0462
APICAL SURFACE	Genes encoding proteins over-represented on the apical surface of epithelial cells, e.g., important for cell polarity (apical area).	2	0.0462
11 DEGs related to HEME
AHSP
ALAS2
CA1
EPB42
GYPA
HBD
RBM5
RHCE
SELENBP1
SLC25A37
SLC4A1

## Sheet: C.
D0NS HALLMARK
HALLMARK Name	Description	Genes in Overlap	FDR
TNFA SIGNALING VIA NFKB	Genes regulated by NF-kB in response to TNF [GeneID=7124].	36	3.72e-47
INFLAMMATORY RESPONSE	Genes defining inflammatory response.	25	1.76e-28
ALLOGRAFT REJECTION	Genes up-regulated during transplant rejection.	11	1.18e-08
APOPTOSIS	Genes mediating programmed cell death (apoptosis) by activation of caspases.	9	2.82e-07
IL6 JAK STAT3 SIGNALING	Genes up-regulated by IL6 [GeneID=3569] via STAT3 [GeneID=6774], e.g., during acute phase response.	7	7.06e-07
EPITHELIAL MESENCHYMAL TRANSITION	Genes defining epithelial-mesenchymal transition, as in wound healing, fibrosis and metastasis.	9	1.04e-06
INTERFERON GAMMA RESPONSE	Genes up-regulated in response to IFNG [GeneID=3458].	9	1.04e-06
COAGULATION	Genes encoding components of blood coagulation system; also up-regulated in platelets.	7	8.8e-06
COMPLEMENT	Genes encoding components of the complement system, which is part of the innate immune system.	8	8.8e-06
KRAS SIGNALING UP	Genes up-regulated by KRAS activation.	8	8.8e-06
UV RESPONSE UP	Genes up-regulated in response to ultraviolet (UV) radiation.	7	1.84e-05
HYPOXIA	Genes up-regulated in response to low oxygen levels (hypoxia).	7	6.72e-05
IL2 STAT5 SIGNALING	Genes up-regulated by STAT5 in response to IL2 stimulation.	7	6.72e-05
P53 PATHWAY	Genes involved in p53 pathways and networks.	7	6.72e-05
MTORC1 SIGNALING	Genes up-regulated through activation of mTORC1 complex.	6	0.000582
UV RESPONSE DN	Genes down-regulated in response to ultraviolet (UV) radiation.	5	0.000982
HEDGEHOG SIGNALING	Genes up-regulated by activation of hedgehog signaling.	3	0.00124
ANDROGEN RESPONSE	Genes defining response to androgens.	4	0.00217
PEROXISOME	Genes encoding components of peroxisome.	4	0.00229
BILE ACID METABOLISM	Genes involve in metabolism of bile acids and salts.	4	0.00287
FATTY ACID METABOLISM	Genes encoding proteins involved in metabolism of fatty acids.	4	0.00953
PI3K AKT MTOR SIGNALING	Genes up-regulated by activation of the PI3K/AKT/mTOR pathway.	3	0.0198
KRAS SIGNALING DN	Genes down-regulated by KRAS activation.	4	0.0198
TGF BETA SIGNALING	Genes up-regulated in response to TGFB1 [GeneID=7040].	2	0.0423
01 DEGs related to HEME
H1F0

## Sheet: D.
D7S HALLMARK
HALLMARK Name	Description	Genes in Overlap	FDR
HEME METABOLISM	Genes involved in metabolism of heme (a cofactor consisting of iron and porphyrin) and erythroblast differentiation.	15	9.96e-14
TNFA SIGNALING VIA NFKB	Genes regulated by NF-kB in response to TNF [GeneID=7124].	15	9.96e-14
INFLAMMATORY RESPONSE	Genes defining inflammatory response.	7	0.000204
KRAS SIGNALING UP	Genes up-regulated by KRAS activation.	7	0.000204
IL6 JAK STAT3 SIGNALING	Genes up-regulated by IL6 [GeneID=3569] via STAT3 [GeneID=6774], e.g., during acute phase response.	5	0.000262
UV RESPONSE UP	Genes up-regulated in response to ultraviolet (UV) radiation.	6	0.000353
ALLOGRAFT REJECTION	Genes up-regulated during transplant rejection.	6	0.00097
EPITHELIAL MESENCHYMAL TRANSITION	Genes defining epithelial-mesenchymal transition, as in wound healing, fibrosis and metastasis.	6	0.00097
APOPTOSIS	Genes mediating programmed cell death (apoptosis) by activation of caspases.	5	0.00263
INTERFERON GAMMA RESPONSE	Genes up-regulated in response to IFNG [GeneID=3458].	5	0.00627
APICAL JUNCTION	Genes encoding components of apical junction complex.	4	0.0352
ESTROGEN RESPONSE LATE	Genes defining late response to estrogen.	4	0.0352
15 DEGs related to HEME
AHSP
ALAS2
CA1
EPB42
FAM46C
GYPA
HBD
RAP1GAP
RHCE
SELENBP1
SLC25A37
SLC4A1
SLC6A8
SPTA1
TNS1

## Sheet: E.
D7NS HALLMARK
HALLMARK Name	Description	Genes in Overlap	FDR
TNFA SIGNALING VIA NFKB	Genes regulated by NF-kB in response to TNF [GeneID=7124].	10	2.37e-09
INFLAMMATORY RESPONSE	Genes defining inflammatory response.	6	0.000198
HEME METABOLISM	Genes involved in metabolism of heme (a cofactor consisting of iron and porphyrin) and erythroblast differentiation.	5	0.00184
UV RESPONSE UP	Genes up-regulated in response to ultraviolet (UV) radiation.	4	0.00659
IL6 JAK STAT3 SIGNALING	Genes up-regulated by IL6 [GeneID=3569] via STAT3 [GeneID=6774], e.g., during acute phase response.	3	0.00791
EPITHELIAL MESENCHYMAL TRANSITION	Genes defining epithelial-mesenchymal transition, as in wound healing, fibrosis and metastasis.	4	0.00791
INTERFERON GAMMA RESPONSE	Genes up-regulated in response to IFNG [GeneID=3458].	4	0.00791
KRAS SIGNALING UP	Genes up-regulated by KRAS activation.	4	0.00791
PEROXISOME	Genes encoding components of peroxisome.	3	0.0105
UV RESPONSE DN	Genes down-regulated in response to ultraviolet (UV) radiation.	3	0.0236
APOPTOSIS	Genes mediating programmed cell death (apoptosis) by activation of caspases.	3	0.0292
ALLOGRAFT REJECTION	Genes up-regulated during transplant rejection.	3	0.0445
KRAS SIGNALING DN	Genes down-regulated by KRAS activation.	3	0.0445
05 DEGs related to HEME
ALAS2
EPB42
HBD
SELENBP1
SLC4A1

## Sheet: F.
DEGs in D0S-Controls
Systematic Name	Gene Name	log2FC	P.Value
NM_000032	ALAS2	4.58837	3.81651e-05
NM_002090	CXCL3	4.56134	6.84978e-05
NM_001008	RPS4Y1	4.36175	0.000280374
NM_001039567	RPS4Y2	4.05496	0.000402835
NM_017565	FAM20A	4.02676	9.83826e-06
X77737	SLC4A1	3.84373	0.000669721
NM_005139	ANXA3	3.29622	0.000241129
NM_000519	HBD	3.2311	0.000352862
NM_004681	EIF1AY	3.16815	0.0033687
NM_138711	PPARG	3.09031	2.71352e-05
NM_002089	CXCL2	3.05599	0.000936676
NM_000517	HBA2	3.03819	0.000746928
NM_007115	TNFAIP6	3.02658	0.00182445
NM_000891	KCNJ2	3.01785	0.000296887
NM_005143	HP	2.93919	0.00086013
NM_053001	OSR2	2.90945	0.0152638
NM_000600	IL6	2.90331	0.0108501
NM_000575	IL1A	2.89353	0.0425808
NM_003944	SELENBP1	2.87226	0.00480211
NM_001039784	ADORA2A-AS1	2.83348	0.0149986
NM_020995	HPR	2.8083	0.00809899
NM_000119	EPB42	2.75109	0.000594948
NM_004660	DDX3Y	2.69268	0.00199099
NM_001511	CXCL1	2.65961	0.000644981
NM_138617	RHCE	2.61198	0.00248202
ENST00000339446	C11orf96	2.58864	0.021269
NM_002099	GYPA	2.57339	0.00820198
NM_000559	HBG1	2.53544	0.022555
NM_001738	CA1	2.44578	0.00604172
NM_016354	SLCO4A1	2.39521	0.0211173
NM_020415	RETN	2.38505	0.000302354
NM_004633	IL1R2	2.36904	0.0447445
NM_175861	TMTC1	2.36127	0.00259643
NM_000045	ARG1	2.35653	0.0182526
NM_017422	CALML5	2.33787	0.00144088
NM_001003938	HBM	2.31986	0.000638826
BC016934	SOD2	2.28152	0.000439236
NM_001050	SSTR2	2.26495	0.000823915
ENST00000381158	RAB3C	2.19708	0.000454448
NM_001005356	POTEG	2.19656	0.00292123
NM_199327	SPRY1	2.17785	0.00224183
NM_018131	CEP55	2.16059	0.00962786
NM_014750	DLGAP5	2.13915	0.00374543
NM_005980	S100P	2.13529	0.000120334
NM_013363	PCOLCE2	2.13358	0.0330751
NM_001063	TF	2.13226	3.16002e-08
NM_001968	EIF4E	2.11592	0.00550254
NM_020370	GPR84	2.10852	0.0040583
NM_001993	F3	2.10618	0.0375327
NM_003991	EDNRB	2.10444	0.000105686
NM_004591	CCL20	2.10269	0.0426672
NM_002935	RNASE3	2.09737	2.42739e-05
NM_024021	MS4A4A	2.08384	4.48285e-05
NM_004164	RBP2	2.04708	0.00515173
BC018435	DRAM1	2.02256	0.0131418
NM_016633	AHSP	2.003	0.00570902
NM_181501	ITGA1	1.98113	0.0031023
NM_005076	CNTN2	1.96236	0.00764308
NM_005390	PDHA2	1.95479	0.00208104
NM_022573	TSPY2	1.95183	0.00118051
NM_001432	EREG	1.94616	0.0375195
XM_931256	CR1L	1.94413	0.0199375
NM_005064	CCL23	1.94383	0.00944193
NM_004165	RRAD	1.90616	0.0247378
NM_001001437	CCL3L3	1.88262	0.0046348
NM_007350	PHLDA1	1.86117	0.0187782
NM_003596	TPST1	1.84519	0.0429442
NM_014465	SULT1B1	1.84241	0.0132738
AF116649	RALY	1.82319	0.0230315
NM_002934	RNASE2	1.82205	8.66162e-05
NM_152637	METTL7B	1.82159	2.16882e-05
NM_017614	BHMT2	1.79533	0.00421807
NM_015136	STAB1	1.78169	1.93538e-05
CR592446	CD177	1.77872	0.0179319
NM_003088	FSCN1	1.77483	0.00408601
NM_001965	EGR4	1.77413	0.00516238
NM_021599	ADAMTS2	1.77255	0.0443556
NM_002870	RAB13	1.74172	0.00712807
BC035691	GSR	1.73934	0.00014705
NM_001486	GCKR	1.73725	0.0012422
NM_005746	NAMPT	1.71839	0.00498348
NM_014762	DHCR24	1.7164	0.00257336
NM_022346	NCAPG	1.70651	0.0109691
AB051500	ASXL3	1.70646	0.00417734
NM_005985	SNAI1	1.70295	0.00391357
NM_015039	NMNAT2	1.70149	0.00034001
NM_020971	SPTBN4	1.70111	5.56635e-05
NM_000558	HBA1	1.69122	0.00383296
NM_002343	LTF	1.68677	0.0366956
AK025127	SATB2	1.6707	0.0121778
NM_022718	MMP25	1.66141	0.00210399
NM_013358	PADI1	1.66119	0.0317008
NM_080759	DACH1	1.65982	0.0348411
NM_016445	PLEK2	1.64894	0.0198327
NM_001025300	RAB12	1.64064	0.0083158
NM_000440	PDE6A	1.63404	0.0169908
ENST00000262042	THSD7A	1.62943	0.000924726
NM_006891	CRYGD	1.60922	0.0073244
NM_001077	UGT2B17	1.60768	0.0397395
NM_002984	CCL4	1.59572	0.0136432
BC039363	EPHA10	1.59365	0.00174
NM_016612	SLC25A37	1.57528	0.000848
NM_000201	ICAM1	1.57475	0.0101475
AK001001	ATF7IP	1.56081	0.00143546
NM_018685	ANLN	1.55974	0.0294717
NM_005564	LCN2	1.55767	0.0179813
NM_003149	STAC	1.5573	0.042867
NM_004566	PFKFB3	1.55671	0.0370583
NM_001124	ADM	1.55647	3.05583e-05
NM_003557	PIP5K1A	1.55381	0.000952965
NM_015478	L3MBTL1	1.55246	0.0094423
NM_002852	PTX3	1.54778	0.0280309
ENST00000373316	PGK1	1.54541	0.0403019
NM_172113	EYA2	1.54413	0.000266287
NM_020980	AQP9	1.53959	0.00102429
NM_001001555	GRB10	1.53299	0.0107337
NM_003468	FZD5	1.53056	0.000730557
NM_001786	CDK1	1.52165	0.00782121
NM_022751	GAREM1	1.51829	0.00830042
NM_002742	PRKD1	1.51788	0.00540882
NM_022351	NECAB1	1.51156	0.00916475
NM_014697	NOS1AP	1.50966	0.00159876
NM_001017986	FCGR1B	1.5092	0.000282976
NM_007365	PADI2	1.50465	0.00462779
NM_014951	ZNF365	-1.50252	0.0289676
BC011238	PSD3	-1.50841	1.9678e-06
NM_017551	GRID1	-1.51054	0.00599389
NM_182901	AKIP1	-1.51383	0.00501234
NM_018387	STRBP	-1.51534	0.03877
NR_002451	ABCA11P	-1.51536	0.0154981
NM_007053	CD160	-1.51566	0.00616246
NM_032859	ABHD13	-1.51613	0.0207233
NM_014569	ZKSCAN5	-1.51728	0.0205747
NM_015278	SASH1	-1.51816	0.0470697
NM_006980	MTERF1	-1.52004	0.00448492
AF161369	SLC26A6	-1.52227	0.0278141
NM_032510	PARD6G	-1.5223	0.0396988
NM_005210	CRYGB	-1.52329	0.0245502
NM_153028	ZNF75A	-1.52354	0.0202629
NM_005767	LPAR6	-1.52564	0.000623752
NM_004075	CRY1	-1.5258	0.0255083
ENST00000369722	ATP5F1	-1.53246	0.016311
NM_017933	PID1	-1.53381	0.00364562
NM_175609	ARFGAP1	-1.5339	0.0244206
NM_004747	DLG5	-1.53461	0.032548
NM_144721	THAP6	-1.54751	0.0188489
NM_001236	CBR3	-1.54859	0.0139468
ENST00000340855	IDS	-1.54938	0.0430707
NM_017440	MDM1	-1.55383	0.0182452
AF107493	RBM5	-1.56133	0.00478025
NM_152695	ZNF449	-1.56147	0.026645
NM_182613	EP400NL	-1.56315	0.0343724
NM_005691	ABCC9	-1.5637	0.00509898
NM_006849	PDIA2	-1.57068	0.00759337
NM_018152	DZANK1	-1.57309	0.00412724
NM_030806	C1orf21	-1.5743	0.0219594
NM_198930	PYHIN1	-1.57549	0.0241045
ENST00000373656	ZBTB26	-1.57603	0.00244498
NM_178470	DCAF12L1	-1.57883	0.00826691
AF293368	CBWD3	-1.57909	0.0497752
BC065566	ELN	-1.58525	0.00186457
NM_005103	FEZ1	-1.58555	0.00601749
NM_019599	TAS2R1	-1.58676	0.00203431
NM_001007101	ZNF484	-1.59593	0.0289079
NM_015359	SLC39A14	-1.59603	0.00392311
NM_015288	JADE2	-1.61279	0.0383257
BC022297	DGKE	-1.61822	0.0303664
NM_033656	BRWD1	-1.62983	0.00787066
BC020859	DFNB59	-1.6301	0.0168149
NM_017822	KANSL2	-1.64021	0.00126246
BC036806	ECM2	-1.64083	0.000654765
NM_133493	CD109	-1.6423	0.022623
NM_016536	ZNF571	-1.64312	0.00563266
NM_024620	ZNF329	-1.64386	3.95168e-05
NM_003471	KCNAB1	-1.64704	0.0177652
AF275684	PPP1R2P1	-1.65078	0.00256507
NM_138983	OLIG1	-1.65767	0.00798434
AF075028	FXR1	-1.65947	0.00616872
NM_014910	ZNF507	-1.66917	0.0214532
NM_003450	ZNF174	-1.67497	0.00127297
ENST00000374865	MRPL50	-1.67523	0.0080489
NM_198562	C3orf62	-1.68347	0.00103909
ENST00000366784	ITPKB	-1.68422	0.0103166
NM_144682	SLFN13	-1.69414	0.0289956
BC033817	PSIP1	-1.69915	0.0054137
NM_173630	RTTN	-1.70013	0.000251863
NM_014860	SUPT7L	-1.70382	0.0101578
NM_030760	S1PR5	-1.70398	0.0371354
AK002156	WDR33	-1.71695	0.0236767
NM_022140	EPB41L4A	-1.7272	0.0163962
NM_005940	MMP11	-1.72858	0.0172416
NM_173660	DOK7	-1.73277	0.0198969
NM_014323	PATZ1	-1.73365	0.00452174
NM_033124	CCDC65	-1.73793	0.0156632
AF086548	ZCCHC18	-1.7394	0.000881527
NM_004655	AXIN2	-1.74772	0.0339585
NM_021025	TLX3	-1.74932	0.00147959
NM_020787	ZNF624	-1.75365	0.00723382
NM_145728	SYNM	-1.75569	0.0401235
NM_152995	NFXL1	-1.76023	0.0104319
BC018548	FBXL17	-1.76581	0.00124202
NM_012210	TRIM32	-1.77105	0.00489477
NM_173079	RUNDC1	-1.77932	0.0057568
NM_001140	ALOX15	-1.78441	0.0141696
NM_012159	FBXL21	-1.78919	0.000608033
NM_020893	CCDC180	-1.79901	0.0173454
NM_005725	TSPAN2	-1.80045	0.00180361
NM_177951	PPM1A	-1.80438	0.0240315
NM_018665	DDX43	-1.82307	0.0298277
CR601835	TANC2	-1.83338	0.000172632
NM_005110	GFPT2	-1.84304	0.013614
NM_004438	EPHA4	-1.84348	0.0032675
AK095677	SPNS1	-1.8499	3.53685e-06
NM_001002295	GATA3	-1.86721	0.0129487
ENST00000339986	ZNF695	-1.87426	6.4105e-05
BC047110	BICD1	-1.88804	0.00918709
ENST00000295989	CAND2	-1.89059	0.00772852
ENST00000369864	AMIGO1	-1.9073	0.0157208
NM_152424	AMER1	-1.93256	0.00060538
NM_005358	LMO7	-1.9543	0.0165456
NM_145651	SCGB1C1	-1.95915	0.0352266
NM_013256	ZNF180	-1.98267	0.00923544
NM_152835	PDIK1L	-1.9847	0.0142854
NM_021163	RBAK	-1.98784	0.0106209
NM_014749	KIAA0586	-1.98959	0.00680383
ENST00000258457	C2orf49	-2.02162	0.000680773
BC017880	IREB2	-2.02981	0.00280279
NM_012064	MIP	-2.03781	0.00302785
NM_133265	AMOT	-2.04666	0.00104136
AL080082	TET1	-2.04924	0.000164013
NM_003933	BAIAP3	-2.04944	0.000425378
NM_001012968	SPIN4	-2.05803	0.000832421
NM_144976	ZNF564	-2.05987	2.79715e-06
NM_006158	NEFL	-2.06058	0.00412233
NM_002586	PBX2	-2.07011	0.000655113
NM_001039580	MAP9	-2.08977	0.000293184
NM_152748	KIAA1324L	-2.0921	0.0060768
NM_002519	NPAT	-2.09565	0.000501923
NM_000689	ALDH1A1	-2.14628	0.0032084
BC063022	PRSS23	-2.1498	0.00377343
NM_053282	SH2D1B	-2.16481	0.00992507
AK092032	GAPDHS	-2.22113	0.000760355
NM_002122	HLA-DQA1	-2.24583	0.0148887
NM_133443	GPT2	-2.27553	0.0160012
ENST00000382004	RFX3	-2.29097	0.000302723
NM_020400	LPAR5	-2.31582	0.00381585
AB007928	OTUD3	-2.32087	0.00181015
NM_017644	KLHL24	-2.32456	0.00105336
NM_003970	MYOM2	-2.41803	0.0242689
NM_001935	DPP4	-2.42689	0.00281477
NM_020056	HLA-DQA2	-2.50278	0.0251099
NM_152587	C11orf65	-2.51826	0.00142775
NM_176853	THEM4	-2.66488	0.000167549
NM_000615	NCAM1	-2.66797	2.68664e-06
NM_182490	ZNF227	-2.74655	0.0015573

## Sheet: G.
DEGs in D0NS-Controls
Systematic Name	Gene Name	log2FC	P.Value
NM_002090	CXCL3	4.89743	2.87732e-05
NM_053001	OSR2	4.07846	0.00129518
NM_001008	RPS4Y1	3.98363	0.000696575
NM_007115	TNFAIP6	3.90001	0.000152771
NM_000600	IL6	3.88925	0.00117526
NM_000575	IL1A	3.88241	0.00855629
NM_000891	KCNJ2	3.86521	1.62329e-05
NM_001039567	RPS4Y2	3.664	0.00106821
NM_017565	FAM20A	3.50328	5.76818e-05
NM_004591	CCL20	3.49779	0.00168629
NM_006273	CCL7	3.48689	0.0205234
ENST00000339446	C11orf96	3.25429	0.00502548
NM_001993	F3	3.19273	0.00287483
NM_002089	CXCL2	3.13841	0.000115919
NM_001511	CXCL1	3.13161	0.000116065
BC016934	SOD2	2.99852	1.90649e-05
NM_005064	CCL23	2.80718	0.000468566
NM_138711	PPARG	2.79897	8.9947e-05
NM_007350	PHLDA1	2.76046	0.00108116
NM_032413	NMES1	2.73784	0.0195378
NM_001432	EREG	2.72629	0.00523111
NM_001001437	CCL3L3	2.71585	0.000283225
BC018435	DRAM1	2.69865	0.00160096
NM_004660	DDX3Y	2.65003	0.00227375
NM_001968	EIF4E	2.64169	0.000888986
NM_020370	GPR84	2.55249	0.000805446
NM_002984	CCL4	2.54647	0.000309055
NM_022154	SLC39A8	2.5381	0.000161586
NM_001050	SSTR2	2.53682	0.000266097
NM_002852	PTX3	2.49266	0.00101882
NM_012258	HEY1	2.46257	0.0259426
NM_000594	TNF	2.43189	0.000808197
NM_001616	ACVR2A	2.43129	0.0157984
NM_198232	RNASE1	2.38476	0.000167711
NM_152545	RASGEF1B	2.37676	0.00236671
NM_000201	ICAM1	2.35085	0.000375392
NM_001017402	LAMB3	2.33946	0.025864
AK055497	DOCK4	2.32862	0.0035994
NM_003965	CCRL2	2.32201	0.00144328
NM_004681	EIF1AY	2.27604	0.0274212
NM_002748	MAPK6	2.2462	0.0129147
ENST00000299502	SERPINB2	2.23266	0.0367115
NM_004165	RRAD	2.17935	0.0115483
NM_024636	STEAP4	2.15219	0.0314473
NM_020980	AQP9	2.13367	2.98202e-05
NM_016354	SLCO4A1	2.06538	0.0435315
NM_000576	IL1B	2.06509	0.00754788
NM_005980	S100P	2.04367	0.000195704
NM_000584	CXCL8	2.03642	0.000955745
NM_173842	IL1RN	2.02845	0.000644055
NM_005139	ANXA3	2.02226	0.0134493
NM_000508	FGA	2.01385	0.0187318
NM_024873	TNIP3	2.01279	0.0293136
NM_001730	KLF5	2.00844	0.0178367
NM_005390	PDHA2	2.00312	0.00169245
NM_001955	EDN1	1.99594	0.0122289
NM_002429	MMP19	1.93974	0.0117239
NM_000527	LDLR	1.93694	0.000529266
NM_178815	ARL5B	1.92815	0.0192537
NM_022346	NCAPG	1.91619	0.00500174
U94902	CD44	1.90564	0.000565822
NM_001013698	SMCO3	1.9044	0.00254784
NM_005746	NAMPT	1.8909	0.00237774
NM_001024074	HNMT	1.87501	0.00407344
NM_000759	CSF3	1.85217	0.0237988
NM_001025300	RAB12	1.83847	0.00368667
NM_001995	ACSL1	1.83115	0.000796772
ENST00000382832	TXLNGY	1.81308	0.0216794
BC107798	TNNT1	1.80919	0.0010352
NM_000537	REN	1.79959	0.0127988
NM_153341	RNF19B	1.79948	0.000707507
NM_004233	CD83	1.79774	0.00491179
NM_003246	THBS1	1.79036	0.0354774
NM_021202	TP53INP2	1.79033	0.00932491
NM_032047	B3GNT5	1.77906	0.0153165
NM_004731	SLC16A7	1.77277	0.00886708
NM_020415	RETN	1.77107	0.00430238
NM_002870	RAB13	1.76696	0.00645408
NM_014762	DHCR24	1.75107	0.00218456
NM_004172	SLC1A3	1.74506	0.0179896
NM_003991	EDNRB	1.73358	0.00079759
NM_005461	MAFB	1.72869	0.000156951
D89937	FSTL1	1.72056	0.00541978
NM_005985	SNAI1	1.71555	0.00369984
NM_004155	SERPINB9	1.71262	0.0130795
NM_004049	BCL2A1	1.71059	0.000951928
NM_001965	EGR4	1.70996	0.00670141
NM_003557	PIP5K1A	1.70149	0.000395265
NM_006290	TNFAIP3	1.70126	0.00161793
NM_004164	RBP2	1.69983	0.0170848
NM_014750	DLGAP5	1.69943	0.0172225
NM_001621	AHR	1.69864	0.000137982
NM_001124	ADM	1.69447	1.0167e-05
NM_015136	STAB1	1.69116	3.73761e-05
NM_025079	ZC3H12A	1.68044	0.00190697
AK026225	PLD1	1.68024	0.00789436
NM_014504	RABGEF1	1.67676	0.0103118
NM_002600	PDE4B	1.66796	0.0113509
AL117397	RAPGEF2	1.66474	0.00416822
NM_005779	LHFPL2	1.66182	0.000758194
NM_078487	CDKN2B	1.65187	0.00240839
NM_022573	TSPY2	1.6496	0.0046657
NM_030948	PHACTR1	1.64461	0.0273035
NM_000491	C1QB	1.63824	0.00504403
NM_031419	NFKBIZ	1.63511	0.000317856
NM_001001555	GRB10	1.63233	0.00710314
NM_003486	SLC7A5	1.62663	0.0146694
NM_002935	RNASE3	1.6241	0.000445075
NM_013943	CLIC4	1.60986	0.0133129
NM_002658	PLAU	1.60688	0.0201118
NM_018312	PPP6R3	1.60476	0.00640322
NM_004566	PFKFB3	1.60388	0.0321907
NM_182757	RNF144B	1.60374	0.00931508
NM_004895	NLRP3	1.60186	0.000735655
NM_014330	PPP1R15A	1.60051	0.000408947
NM_000517	HBA2	1.5945	0.00662057
NM_001017986	FCGR1B	1.59013	0.000161219
NM_016733	LIMK2	1.58537	0.00105429
NM_024629	CENPU	1.58437	0.00419074
NM_000204	CFI	1.57785	0.0271445
NM_002664	PLEK	1.57591	0.00102544
NM_000597	IGFBP2	1.56536	0.0102252
NM_022136	SAMSN1	1.56493	0.0219215
NM_022718	MMP25	1.55991	0.00349001
NM_024021	MS4A4A	1.5541	0.00102382
NM_139239	NFKBID	1.55126	0.00765779
AF099011	EHD1	1.55069	0.0159007
NM_005318	H1F0	1.53944	0.0030248
NM_001786	CDK1	1.53408	0.00740274
NM_194277	FRMD7	1.53148	0.0460881
NM_006733	CENPI	1.5299	0.0248327
NM_002934	RNASE2	1.5254	0.000578876
NM_024781	CCDC102B	1.52014	0.00340272
NM_005239	ETS2	1.51834	0.00391124
NM_003897	IER3	1.50692	0.00172443
NM_181501	ITGA1	1.50595	0.0192477
NM_145054	CFAP52	1.50326	0.0410737
NM_032521	PARD6B	-1.50022	0.00103372
NM_032246	MEX3B	-1.50275	0.0197127
NM_181705	LYRM7	-1.51929	0.0329239
NM_000689	ALDH1A1	-1.52914	0.0277086
AB007928	OTUD3	-1.53582	0.0282356
NM_020366	RPGRIP1	-1.53859	0.00262153
NM_170743	IFNLR1	-1.5398	0.00486611
NM_001042519	C2orf88	-1.5563	0.0448431
NM_032679	ZNF577	-1.56156	0.0309765
AL133055	ZNF853	-1.57228	0.00123232
ENST00000372146	GTF3C4	-1.58382	0.00965594
ENST00000341191	ZNF823	-1.595	0.0124853
NM_032151	PCBD2	-1.59751	0.00410875
NM_133367	PAQR8	-1.59928	0.0147201
NM_018015	CXorf57	-1.6068	0.00676865
NM_005328	HAS2	-1.61157	0.0185831
NM_006781	C6orf10	-1.63059	0.0455071
NM_016523	KLRF1	-1.65237	0.00924008
ENST00000369722	ATP5F1	-1.65948	0.0100593
NM_018394	ABHD10	-1.66207	0.0395057
NM_133265	AMOT	-1.67199	0.0054021
NM_152835	PDIK1L	-1.6847	0.034139
NM_138983	OLIG1	-1.68551	0.00713343
NM_006045	ATP9A	-1.71114	0.00703556
NM_173079	RUNDC1	-1.72085	0.00726469
NM_007333	KLRC3	-1.72385	0.0318947
NM_024786	ZDHHC11	-1.72537	0.00357111
A_24_P706752	PLA2G12A	-1.72545	0.0184938
CR608653	CD1E	-1.75898	0.00796974
AK095472	TMEM64	-1.76284	0.0469756
NM_003887	ASAP2	-1.78688	0.00493442
NM_182566	VMO1	-1.79361	0.00571601
NM_053282	SH2D1B	-1.80244	0.00317152
NM_016260	IKZF2	-1.80545	0.00393938
NM_002122	HLA-DQA1	-1.8194	0.0436103
AB023144	SEZ6L	-1.83135	0.00423288
NM_003471	KCNAB1	-1.84537	0.00889018
NM_006988	ADAMTS1	-1.84628	0.00326059
NM_052939	FCRL3	-1.84792	5.08462e-05
ENST00000256969	SPX	-1.84913	0.0316192
NM_024603	BEND5	-1.87385	0.0403868
NM_012210	TRIM32	-1.87766	0.0141666
NM_001765	CD1C	-1.88784	0.0064803
NM_145010	ENKUR	-1.90619	0.00425282
NM_001033719	ZNF404	-1.91995	0.00321312
NM_021064	HIST1H2AG	-1.94688	0.00679899
NM_001012968	SPIN4	-1.98882	0.00114041
NM_173660	DOK7	-2.00405	0.00824704
NM_182901	AKIP1	-2.01909	0.00041289
NM_152748	KIAA1324L	-2.07691	0.00639529
NM_015359	SLC39A14	-2.08278	0.000368679
NM_007053	CD160	-2.11287	0.000353199
NM_031409	CCR6	-2.38701	0.00266309
NM_145290	ADGRA3	-2.40177	0.00387236
NM_004577	PSPH	-2.45558	0.0128086
NM_002001	FCER1A	-2.88205	0.00567232

## Sheet: H.
DEGs in D7S-Controls
Systematic Name	Gene Name	log2FC	P.Value
NM_000032	ALAS2	4.94665	1.46648e-05
X77737	SLC4A1	4.72525	7.37777e-05
NM_001008	RPS4Y1	4.54323	0.000181114
NM_000519	HBD	4.31583	1.16326e-05
NM_002090	CXCL3	4.1685	0.000190503
NM_001039567	RPS4Y2	4.13964	0.000325941
NM_138617	RHCE	3.80921	5.60842e-05
NM_003944	SELENBP1	3.71861	0.000524252
NM_000517	HBA2	3.56893	0.000141658
NM_000119	EPB42	3.53783	3.69712e-05
NM_004681	EIF1AY	3.53101	0.00137073
NM_000045	ARG1	3.32403	0.00161275
NM_002343	LTF	3.3029	0.000256942
NM_000891	KCNJ2	3.16669	0.000177353
NM_002099	GYPA	3.15346	0.00175736
NM_001738	CA1	3.05589	0.000996667
NM_001003938	HBM	3.01426	3.5626e-05
NM_005217	DEFA3	2.93486	0.00313475
NM_000575	IL1A	2.88714	0.0429987
NM_006418	OLFM4	2.85386	0.0175172
NM_016633	AHSP	2.85088	0.000253968
NM_004345	CAMP	2.81497	0.00100715
NM_004660	DDX3Y	2.8114	0.00137337
NM_007115	TNFAIP6	2.65374	0.00513209
NM_005139	ANXA3	2.62874	0.00206477
BC016934	SOD2	2.6284	9.53651e-05
AF116649	RALY	2.62177	0.00196981
NM_004591	CCL20	2.57686	0.0150867
NM_005629	SLC6A8	2.46821	0.00354133
NM_199324	OTUD4	2.40295	0.00234031
NM_002089	CXCL2	2.33999	0.00207763
AF263545	SLC14A1	2.3263	0.000238833
NM_001511	CXCL1	2.32259	0.00217321
NM_004164	RBP2	2.22848	0.00269271
NM_000559	HBG1	2.22621	0.0461041
NM_005564	LCN2	2.20666	0.00151811
NM_017565	FAM20A	2.1405	0.00605985
ENST00000381158	RAB3C	2.134	0.000605783
NM_001063	TF	2.11539	3.60976e-08
AB095943	SHPRH	2.09736	0.000301639
NM_002984	CCL4	2.0713	0.00213165
NM_016354	SLCO4A1	2.07124	0.0429928
AK025127	SATB2	2.03457	0.0030711
NM_001276	CHI3L1	2.0322	0.0101445
NM_001005356	POTEG	2.03144	0.00528139
NM_022346	NCAPG	2.01659	0.00340657
NM_001338	CXADR	2.01128	0.0314149
NM_003126	SPTA1	2.01072	0.0316438
NM_016612	SLC25A37	2.01055	6.35586e-05
NM_000594	TNF	2.00877	0.00407135
NM_005064	CCL23	2.00378	0.00772519
NM_001001437	CCL3L3	2.00217	0.00289093
NM_001432	EREG	1.98993	0.0338138
NM_016445	PLEK2	1.97324	0.00651364
NM_002422	MMP3	1.95503	0.000611776
NM_022573	TSPY2	1.95286	0.00117488
NM_175861	TMTC1	1.92368	0.0112277
NM_014750	DLGAP5	1.91244	0.00832963
NM_022648	TNS1	1.9023	0.0253928
NM_000558	HBA1	1.89229	0.00153444
NM_017709	FAM46C	1.89143	0.0084732
NM_005598	NHLH1	1.88227	0.048593
BC018435	DRAM1	1.87861	0.0200964
NM_007350	PHLDA1	1.84573	0.0196639
NM_002263	KIFC1	1.82843	0.0208802
NM_002630	PGC	1.82806	0.000384978
NM_006733	CENPI	1.81407	0.00920245
NM_198098	AQP1	1.79876	0.0235337
AB051500	ASXL3	1.79227	0.00285771
NM_002381	MATN3	1.78351	0.0158339
XM_931256	CR1L	1.75833	0.0333396
NM_004449	ERG	1.75261	0.00135649
NM_153368	GJD4	1.72521	0.00363301
NM_015204	THSD7A	1.70769	0.000592178
X98562	ADAR	1.69033	0.00328104
CR592446	CD177	1.68263	0.0242262
NM_018566	YOD1	1.6759	0.0195015
NM_198393	TEX14	1.67335	0.000934678
NM_001050	SSTR2	1.64378	0.0101541
NM_001077	UGT2B17	1.6235	0.038006
NM_138711	PPARG	1.61114	0.0115488
NM_002852	PTX3	1.61025	0.0228617
NM_005143	HP	1.6094	0.0462015
NM_198129	LAMA3	1.598	0.0305754
NM_000201	ICAM1	1.59466	0.00935942
NM_020971	SPTBN4	1.5932	0.000119589
NM_002885	RAP1GAP	1.58854	0.00440365
NM_000576	IL1B	1.57992	0.0346814
NM_078487	CDKN2B	1.54295	0.00411347
NM_020299	AKR1B10	1.53342	0.00107306
NM_032143	ZRANB3	1.52527	0.0150847
NM_001001555	GRB10	1.52002	0.0113216
NM_201648	GLYAT	1.51917	0.0187958
AB011119	LCMT2	1.51341	0.0316214
AK000103	MARCH3	1.51335	0.015899
NM_022351	NECAB1	1.51274	0.00911856
NM_005980	S100P	1.51112	0.00325252
NM_004799	ZFYVE9	1.51088	0.020566
NM_033364	DOK7	1.50172	0.00537642
NM_012176	FBXO4	-1.50737	0.0140858
AY008410	PMCHL1	-1.51232	0.0412017
AK023652	ZNF613	-1.51253	0.04221
NM_199286	DPPA3	-1.51675	0.0365573
NM_052939	FCRL3	-1.51788	0.000448003
NM_170662	CBLB	-1.51941	0.00244359
AK090706	TMEM229B	-1.51948	0.013106
ENST00000380897	GSG1L	-1.52459	0.00444648
NM_172236	POFUT1	-1.53028	0.00347017
NM_020787	ZNF624	-1.53297	0.0167818
NM_015359	SLC39A14	-1.5336	0.00527113
NM_178826	ANO4	-1.54586	0.0317298
NM_024620	ZNF329	-1.54679	8.19676e-05
NM_138819	FAM122C	-1.55328	0.00397146
NM_005110	GFPT2	-1.55742	0.0335652
NM_000423	KRT2	-1.56083	0.00238965
NM_175056	ZPLD1	-1.56116	0.025752
NM_018387	STRBP	-1.56626	0.0332315
NM_002586	PBX2	-1.56836	0.00649136
NM_133467	CITED4	-1.57307	0.0234428
NM_152748	KIAA1324L	-1.57379	0.0323645
NM_006546	IGF2BP1	-1.57501	0.000461106
NM_080817	GPR82	-1.57681	0.0496527
NM_001008781	FAT3	-1.57748	0.0083914
NM_019885	CYP26B1	-1.58843	0.00695525
NM_020786	PDP2	-1.58984	0.0266453
NM_032441	ZMAT1	-1.59372	0.00691974
NM_052978	TRIM9	-1.60112	0.0127165
NM_198060	NRAP	-1.61369	0.0155389
NM_003239	TGFB3	-1.61379	0.00478388
NM_144976	ZNF564	-1.61489	6.76418e-05
NM_013314	BLNK	-1.61597	0.0316907
ENST00000341191	ZNF823	-1.62051	0.0113199
NM_145312	ZNF485	-1.626	0.00863905
NM_012210	TRIM32	-1.62705	0.00881437
AK055347	FAM78B	-1.64064	0.0001178
NM_020394	ZNF695	-1.64131	0.0130541
NM_019599	TAS2R1	-1.64197	0.00151912
NM_152695	ZNF449	-1.66579	0.0188946
NM_033656	BRWD1	-1.66753	0.00673545
NM_012159	FBXL21	-1.67189	0.0011475
NM_004655	AXIN2	-1.68212	0.0405197
NM_021045	ZNF248	-1.68893	0.00432046
NM_014749	KIAA0586	-1.69064	0.0187217
NM_018689	CEMIP	-1.6933	0.00259192
AL133055	ZNF853	-1.70799	0.000567687
NM_001033719	ZNF404	-1.70804	0.00753821
NM_015046	SETX	-1.71212	0.00441144
NM_053282	SH2D1B	-1.72251	0.035059
NM_003450	ZNF174	-1.72628	0.00917754
NM_133326	ATP6V1G3	-1.73095	0.010621
NM_014782	ARMCX2	-1.74851	0.0401063
AF293368	CBWD3	-1.75339	0.0309809
NM_032293	GARNL3	-1.75515	0.0010156
NM_006849	PDIA2	-1.75688	0.00336703
NM_001008397	GPX8	-1.75839	0.0069443
NM_006876	B4GAT1	-1.77644	0.0100511
BC033086	TCF19	-1.77721	0.00178867
NM_000615	NCAM1	-1.78705	0.000372077
ENST00000409855	SCN7A	-1.8081	0.00460018
NM_177951	PPM1A	-1.81417	0.023359
NM_020729	ODF2L	-1.82758	0.00709825
BC033817	PSIP1	-1.85642	0.00276397
NM_005383	NEU2	-1.85874	0.00682777
AK092032	GAPDHS	-1.87696	0.00325259
NM_003044	SLC6A12	-1.88347	0.0247921
NM_015480	NECTIN3	-1.93901	0.00464818
NM_138477	CDAN1	-1.95739	0.0121513
NM_024612	DHX40	-1.95889	0.0224698
NM_014671	UBE3C	-1.96573	0.000725034
NM_173660	MAATS1	-1.9973	0.00843388
BC017880	IREB2	-2.01961	0.00291754
NM_002122	HLA-DQA1	-2.03807	0.0254077
NM_172234	IL17RB	-2.03962	1.47952e-05
NM_024894	NOL10	-2.0631	0.025861
NM_017590	ZC3H7B	-2.07577	0.0172292
NM_004747	DLG5	-2.13176	0.0044579
AF086548	ZCCHC18	-2.13403	0.000105772
AF118092	FGG	-2.19337	0.000295635
NM_198521	C12orf42	-2.19408	0.00407215
NM_012064	MIP	-2.19594	0.00163328
NM_006158	NEFL	-2.27115	0.00189559
NM_133265	AMOT	-2.3113	0.00031813
NM_001140	ALOX15	-2.32118	0.00220745
NM_018047	RBM22	-2.35319	0.0051456
NM_133443	GPT2	-2.39679	0.0117278
NM_018934	PCDHB14	-2.58405	0.000155915
NM_176853	THEM4	-3.05245	3.4122e-05

## Sheet: I.
DEGs in D7NS-Controls
Systematic Name	Gene Name	log2FC	P.Value
NM_001008	RPS4Y1	4.04401	0.000602494
NM_001039567	RPS4Y2	3.70207	0.000971773
NM_000032	ALAS2	3.64453	0.000495312
NM_004633	IL1R2	3.61741	0.0309921
NM_053001	OSR2	3.18855	0.00863995
NM_002090	CXCL3	3.1674	0.0025675
NM_138711	PPARG	2.70572	0.000132395
NM_000891	KCNJ2	2.65863	0.00102718
X77737	SLC4A1	2.62683	0.0128873
NM_007115	TNFAIP6	2.52304	0.00731923
NM_004660	DDX3Y	2.4622	0.00406102
NM_198232	RNASE1	2.45466	0.000121498
NM_000045	ARG1	2.40199	0.0163773
NM_004681	EIF1AY	2.36755	0.0223551
NM_001432	EREG	2.35759	0.0136466
NM_000519	HBD	2.2978	0.00654321
NM_004591	CCL20	2.3078	0.0274889
NM_001077	UGT2B17	2.28869	0.00510007
NM_001993	F3	2.26153	0.0265967
BC016934	SOD2	2.253	0.00049803
NM_016354	SLCO4A1	2.21581	0.0314645
NM_001511	CXCL1	2.19815	0.00338148
AY358224	SLED1	2.16936	0.000101162
NM_003596	TPST1	2.16773	0.019347
NM_002089	CXCL2	2.12712	0.00440939
NM_000558	HBA1	2.08475	0.000630551
NM_024572	GALNT14	2.0778	0.0308946
NM_005139	ANXA3	2.0282	0.0132136
NM_001635	AMPH	2.02688	0.0296237
NM_007350	PHLDA1	1.99298	0.0126032
NM_152613	WBP2NL	1.9877	0.0143666
NM_003944	SELENBP1	1.97133	0.0424886
NM_000517	HBA2	1.93984	0.0014241
NM_017565	FAM20A	1.927	0.0121133
NM_000119	EPB42	1.87545	0.0121417
NM_172370	DAOA	1.82363	8.02321e-05
NM_001063	TF	1.78578	5.46512e-07
NM_004172	SLC1A3	1.76231	0.0170153
NM_001001555	GRB10	1.75845	0.00416409
NM_001968	EIF4E	1.74808	0.0185108
NM_032531	KIRREL3	1.74108	1.96841e-05
X98562	ADAR	1.73729	0.00264004
NM_199327	SPRY1	1.73605	0.0114964
NM_005980	S100P	1.72218	0.00107812
AL136789	CYP4F30P	1.71372	0.000651783
ENST00000373208	ADAMTS14	1.65292	0.0387201
NM_005064	CCL23	1.63963	0.0253221
NM_006733	CENPI	1.63291	0.017446
NM_080759	DACH1	1.63241	0.0376472
NM_002870	RAB13	1.63034	0.0109937
NM_001001437	CCL3L3	1.62761	0.0168666
NM_014750	DLGAP5	1.62122	0.0223187
NM_004164	RBP2	1.61331	0.0227632
NM_001873	CPE	1.5996	0.049295
BC018435	DRAM1	1.59785	0.044417
NM_001007537	C1QTNF9B	1.59005	0.00306384
NM_022346	NCAPG	1.58461	0.0170895
NM_001040077	IGHG1	1.56493	0.00945054
NM_000584	CXCL8	1.56282	0.0078183
NM_002429	MMP19	1.56275	0.0374156
NM_001006118	RBMY1E	1.55832	0.00231118
NM_000477	ALB	1.55092	0.0277188
NM_002852	PTX3	1.55019	0.0278126
NM_152562	CDCA2	1.5477	0.0312473
NM_002742	PRKD1	1.53724	0.00493436
NM_001430	EPAS1	1.52375	0.000204015
NM_003991	EDNRB	1.51532	0.00258822
NM_000597	IGFBP2	1.51375	0.0126022
NM_022718	MMP25	1.51312	0.00439725
AK023401	LRRC55	1.50833	0.00917968
NM_014465	SULT1B1	1.5068	0.0383362
NM_005103	FEZ1	-1.50656	0.0106238
NM_021163	RBAK	-1.52354	0.04362
NM_001033719	ZNF404	-1.52667	0.0152843
BC035650	HLA-DMB	-1.5277	0.028472
AB023144	SEZ6L	-1.53597	0.0137961
NM_024786	ZDHHC11	-1.54019	0.00807257
BC008585	HLA-DQA1	-1.5407	0.00779018
NM_022893	BCL11A	-1.54202	0.000938163
NM_006777	ZBTB33	-1.5523	0.000802287
BC020920	AFMID	-1.55736	0.0177932
NM_025184	EFHC2	-1.57634	0.00342696
NM_006646	WASF3	-1.5821	0.0384527
NM_007333	KLRC3	-1.5891	0.0462414
NM_152377	C1orf87	-1.59664	0.00517385
NM_152316	ARL14EP	-1.61013	0.0138972
NM_001083	PDE5A	-1.61149	0.0478681
NM_020993	BCL7A	-1.61489	0.0139611
AF516696	CACNA2D3	-1.61533	0.00617871
NM_021064	HIST1H2AG	-1.61831	0.0211135
NM_003933	BAIAP3	-1.62231	0.00340687
NM_152539	C3orf30	-1.63156	0.00309015
NM_144976	ZNF564	-1.63348	5.90295e-05
NM_007053	CD160	-1.64925	0.0032961
NM_015359	SLC39A14	-1.65248	0.00299677
NM_173660	DOK7	-1.66648	0.0245045
NM_003471	KCNAB1	-1.68092	0.0158134
NM_016523	KLRF1	-1.69425	0.00783086
NM_018159	NUDT11	-1.71525	0.00052132
NM_020400	LPAR5	-1.71965	0.0251596
NM_032738	FCRLA	-1.72003	0.0406431
NM_052939	FCRL3	-1.75122	0.00144465
NM_020403	PCDH9	-1.761	0.0165755
NM_152748	KIAA1324L	-1.7855	0.0166697
NM_020366	RPGRIP1	-1.8406	0.000526465
NM_145010	ENKUR	-1.90811	0.00422094
NM_182566	VMO1	-1.95309	0.00301515
NM_145290	ADGRA3	-1.95539	0.0153375
NM_031409	CCR6	-2.07758	0.00744873
NM_002001	FCER1A	-2.16748	0.0309144
NM_004577	PSPH	-2.1991	0.0238811
NM_020056	HLA-DQA2	-2.24872	0.0419583
NM_014279	OLFM1	-2.3138	0.0282042
NM_053282	SH2D1B	-2.6036	0.00261583
