# Supplementary material for: Genetic signature related to heme-hemoglobin metabolism pathway in sepsis secondary to pneumonia
Source: NPJ Syst Biol Appl. 2019 Aug 1;5:26. doi: 10.1038/s41540-019-0105-4 (PMC6672010; doi:10.1038/s41540-019-0105-4)
Supplement: Supplementary file 3 — Supplementary Material 3 [file 41540_2019_105_MOESM3_ESM.xlsx]

## Sheet: Guidance
	Tab	Descrition
	A.	Summary of HEME / HEMOGLOBIN results
	B.	HALLMARK present in D1S
	C.	HALLMARK present in D1NS
	D.	HALLMARK present in D3S
	E.	HALLMARK present in D3NS
	F.	HALLMARK present in D5S
	G.	HALLMARK present in D5NS
	H.	DEGS in D1S-Controls
	I.	DEGS in D1NS-Controls
	J.	DEGS in D3S-Controls
	K.	DEGS in D3NS-Controls
	L.	DEGS in D5S-Controls
	M.	DEGS in D5NS-Controls

## Sheet: A.
Summary of HEME / HEMOGLOBIN results
	D1S	D1NS	D3S	D3NS	D5S	D5NS		13 DEGs found in S2 in at least one of the group
Nº DEGs	224	274	159	268	173	184		ALAS2
↑/↓	↑132 and ↓92	↑144 and ↓130	↑101 and ↓58	↑158 and ↓110	↑109 and ↓64	↑111 and ↓73		CA1
FDR	NE*	NE*	0.00051	NE*	1.07e-07	NE*		E2F2
Enrichment position	NE*	NE*	7th of 18	NE*	2nd de 18	NE*		FAM46C
Nº Genes	3	3	6	4	10	3		HBQ1
	↑ALAS2	↑ALAS2	↑AHSP	↑FAM46C	↑AHSP	↑FAM46C		AHSP
	↑CA1	↑FAM46C	↑ALAS2	↑HBQ1	↑ALAS2	↑HBQ1		HBD
	↑E2F2	↑HBQ1	↑CA1	↑NFE2	↑CA1	↑SLC22A4		RAP1GAP
			↑FAM46C	↑RAP1GAP	↑FAM46C			NFE2
			↑HBD		↑GYPE			SLC22A4
			↑RAP1GAP		↑HBD			GYPE
					↑HBQ1			OSBP2
					↑OSBP2			XK
					↑RAP1GAP
					↑XK
*NE = Not Enriched (the pathway was not found within the established parameters due to the small amount of genes related to it in this group).↑ Upregulated genes and ↓ downregulated genes.

## Sheet: B.
HALLMARK D1S
HALLMARK Name	Description	Genes in Overlap	FDR
ALLOGRAFT REJECTION	Genes up-regulated during transplant rejection.	22	8.37e-22
INTERFERON GAMMA RESPONSE	Genes up-regulated in response to IFNG [GeneID=3458].	14	2.95e-11
INFLAMMATORY RESPONSE	Genes defining inflammatory response.	13	3.25e-10
IL2 STAT5 SIGNALING	Genes up-regulated by STAT5 in response to IL2 stimulation.	10	6.55e-07
COMPLEMENT	Genes encoding components of the complement system, which is part of the innate immune system.	8	5.07e-05
TNFA SIGNALING VIA NFKB	Genes regulated by NF-kB in response to TNF [GeneID=7124].	8	5.07e-05
APOPTOSIS	Genes mediating programmed cell death (apoptosis) by activation of caspases.	7	9.77e-05
APICAL SURFACE	Genes encoding proteins over-represented on the apical surface of epithelial cells, e.g., important for cell polarity (apical area).	4	0.000358
IL6 JAK STAT3 SIGNALING	Genes up-regulated by IL6 [GeneID=3569] via STAT3 [GeneID=6774], e.g., during acute phase response.	5	0.000358
ADIPOGENESIS	Genes up-regulated during adipocyte differentiation (adipogenesis).	6	0.00165
ESTROGEN RESPONSE EARLY	Genes defining early response to estrogen.	6	0.00165
KRAS SIGNALING UP	Genes up-regulated by KRAS activation.	6	0.00165
P53 PATHWAY	Genes involved in p53 pathways and networks.	6	0.00165
FATTY ACID METABOLISM	Genes encoding proteins involved in metabolism of fatty acids.	5	0.00365
INTERFERON ALPHA RESPONSE	Genes up-regulated in response to alpha interferon proteins.	4	0.00417
EPITHELIAL MESENCHYMAL TRANSITION	Genes defining epithelial-mesenchymal transition, as in wound healing, fibrosis and metastasis.	5	0.00796
ESTROGEN RESPONSE LATE	Genes defining late response to estrogen.	5	0.00796
XENOBIOTIC METABOLISM	Genes encoding proteins involved in processing of drugs and other xenobiotics.	5	0.00796
BILE ACID METABOLISM	Genes involve in metabolism of bile acids and salts.	3	0.0443
03 DEGs related to HEME
ALAS2
CA1
E2F2

## Sheet: C.
HALLMARK D1NS
HALLMARK Name	Description	Genes in Overlap	FDR
ALLOGRAFT REJECTION	Genes up-regulated during transplant rejection.	22	6.05e-20
INFLAMMATORY RESPONSE	Genes defining inflammatory response.	14	4e-10
XENOBIOTIC METABOLISM	Genes encoding proteins involved in processing of drugs and other xenobiotics.	12	4.47e-08
INTERFERON GAMMA RESPONSE	Genes up-regulated in response to IFNG [GeneID=3458].	11	3.82e-07
IL2 STAT5 SIGNALING	Genes up-regulated by STAT5 in response to IL2 stimulation.	10	3.16e-06
COMPLEMENT	Genes encoding components of the complement system, which is part of the innate immune system.	9	2.46e-05
APOPTOSIS	Genes mediating programmed cell death (apoptosis) by activation of caspases.	8	3.64e-05
EPITHELIAL MESENCHYMAL TRANSITION	Genes defining epithelial-mesenchymal transition, as in wound healing, fibrosis and metastasis.	8	0.000154
COAGULATION	Genes encoding components of blood coagulation system; also up-regulated in platelets.	6	0.00091
KRAS SIGNALING UP	Genes up-regulated by KRAS activation.	7	0.00091
INTERFERON ALPHA RESPONSE	Genes up-regulated in response to alpha interferon proteins.	5	0.00121
FATTY ACID METABOLISM	Genes encoding proteins involved in metabolism of fatty acids.	6	0.00142
ADIPOGENESIS	Genes up-regulated during adipocyte differentiation (adipogenesis).	6	0.00451
APICAL SURFACE	Genes encoding proteins over-represented on the apical surface of epithelial cells, e.g., important for cell polarity (apical area).	3	0.00769
APICAL JUNCTION	Genes encoding components of apical junction complex.	5	0.017
ESTROGEN RESPONSE EARLY	Genes defining early response to estrogen.	5	0.017
MYC TARGETS V1	A subgroup of genes regulated by MYC - version 1 (v1).	5	0.017
P53 PATHWAY	Genes involved in p53 pathways and networks.	5	0.017
TNFA SIGNALING VIA NFKB	Genes regulated by NF-kB in response to TNF [GeneID=7124].	5	0.017
IL6 JAK STAT3 SIGNALING	Genes up-regulated by IL6 [GeneID=3569] via STAT3 [GeneID=6774], e.g., during acute phase response.	3	0.0359
ANGIOGENESIS	Genes up-regulated during formation of blood vessels (angiogenesis).	2	0.0443
ANDROGEN RESPONSE	Genes defining response to androgens.	3	0.0484
03 DEGs related to HEME
ALAS2
FAM46C
HBQ1

## Sheet: D.
HALLMARK D3S
HALLMARK Name	Description	Genes in Overlap	FDR
ALLOGRAFT REJECTION	Genes up-regulated during transplant rejection.	15	2.38e-14
INTERFERON GAMMA RESPONSE	Genes up-regulated in response to IFNG [GeneID=3458].	9	8.96e-07
IL2 STAT5 SIGNALING	Genes up-regulated by STAT5 in response to IL2 stimulation.	7	6.51e-05
INFLAMMATORY RESPONSE	Genes defining inflammatory response.	7	6.51e-05
XENOBIOTIC METABOLISM	Genes encoding proteins involved in processing of drugs and other xenobiotics.	7	6.51e-05
COMPLEMENT	Genes encoding components of the complement system, which is part of the innate immune system.	6	0.00051
HEME METABOLISM	Genes involved in metabolism of heme (a cofactor consisting of iron and porphyrin) and erythroblast differentiation.	6	0.00051
APOPTOSIS	Genes mediating programmed cell death (apoptosis) by activation of caspases.	5	0.00155
ADIPOGENESIS	Genes up-regulated during adipocyte differentiation (adipogenesis).	5	0.00278
EPITHELIAL MESENCHYMAL TRANSITION	Genes defining epithelial-mesenchymal transition, as in wound healing, fibrosis and metastasis.	5	0.00278
ESTROGEN RESPONSE EARLY	Genes defining early response to estrogen.	5	0.00278
KRAS SIGNALING UP	Genes up-regulated by KRAS activation.	5	0.00278
COAGULATION	Genes encoding components of blood coagulation system; also up-regulated in platelets.	4	0.00523
INTERFERON ALPHA RESPONSE	Genes up-regulated in response to alpha interferon proteins.	3	0.0166
TNFA SIGNALING VIA NFKB	Genes regulated by NF-kB in response to TNF [GeneID=7124].	4	0.0172
ANGIOGENESIS	Genes up-regulated during formation of blood vessels (angiogenesis).	2	0.0214
APICAL SURFACE	Genes encoding proteins over-represented on the apical surface of epithelial cells, e.g., important for cell polarity (apical area).	2	0.0297
FATTY ACID METABOLISM	Genes encoding proteins involved in metabolism of fatty acids.	3	0.0485
06 DEGs related to HEME
AHSP
ALAS2
CA1
FAM46C
HBD
RAP1GAP

## Sheet: E.
HALLMARK D3NS
HALLMARK Name	Description	Genes in Overlap	FDR
ALLOGRAFT REJECTION	Genes up-regulated during transplant rejection.	18	7.25e-15
INFLAMMATORY RESPONSE	Genes defining inflammatory response.	14	2.81e-10
INTERFERON GAMMA RESPONSE	Genes up-regulated in response to IFNG [GeneID=3458].	13	2.6e-09
COMPLEMENT	Genes encoding components of the complement system, which is part of the innate immune system.	11	2.33e-07
XENOBIOTIC METABOLISM	Genes encoding proteins involved in processing of drugs and other xenobiotics.	11	2.33e-07
IL2 STAT5 SIGNALING	Genes up-regulated by STAT5 in response to IL2 stimulation.	9	1.98e-05
COAGULATION	Genes encoding components of blood coagulation system; also up-regulated in platelets.	7	0.000105
ADIPOGENESIS	Genes up-regulated during adipocyte differentiation (adipogenesis).	7	0.00086
KRAS SIGNALING UP	Genes up-regulated by KRAS activation.	7	0.00086
INTERFERON ALPHA RESPONSE	Genes up-regulated in response to alpha interferon proteins.	5	0.00118
TNFA SIGNALING VIA NFKB	Genes regulated by NF-kB in response to TNF [GeneID=7124].	6	0.00464
ANGIOGENESIS	Genes up-regulated during formation of blood vessels (angiogenesis).	3	0.00464
APICAL SURFACE	Genes encoding proteins over-represented on the apical surface of epithelial cells, e.g., important for cell polarity (apical area).	3	0.00721
FATTY ACID METABOLISM	Genes encoding proteins involved in metabolism of fatty acids.	5	0.00721
PROTEIN SECRETION	Genes involved in protein secretion pathway.	4	0.00721
APOPTOSIS	Genes mediating programmed cell death (apoptosis) by activation of caspases.	5	0.00721
EPITHELIAL MESENCHYMAL TRANSITION	Genes defining epithelial-mesenchymal transition, as in wound healing, fibrosis and metastasis.	5	0.0152
MYC TARGETS V1	A subgroup of genes regulated by MYC - version 1 (v1).	5	0.0152
P53 PATHWAY	Genes involved in p53 pathways and networks.	5	0.0152
IL6 JAK STAT3 SIGNALING	Genes up-regulated by IL6 [GeneID=3569] via STAT3 [GeneID=6774], e.g., during acute phase response.	3	0.0335
HEDGEHOG SIGNALING	Genes up-regulated by activation of hedgehog signaling.	2	0.0421
04 DEGs related to HEME
FAM46C
HBQ1
NFE2
RAP1GAP

## Sheet: F.
HALLMARK D5S
HALLMARK_D5S	Description	Genes in Overlap	FDR
ALLOGRAFT REJECTION	Genes up-regulated during transplant rejection.	16	2.56e-15
HEME METABOLISM	Genes involved in metabolism of heme (a cofactor consisting of iron and porphyrin) and erythroblast differentiation.	10	1.07e-07
INTERFERON GAMMA RESPONSE	Genes up-regulated in response to IFNG [GeneID=3458].	9	1.07e-06
XENOBIOTIC METABOLISM	Genes encoding proteins involved in processing of drugs and other xenobiotics.	8	1.07e-05
APOPTOSIS	Genes mediating programmed cell death (apoptosis) by activation of caspases.	7	2.43e-05
IL2 STAT5 SIGNALING	Genes up-regulated by STAT5 in response to IL2 stimulation.	7	7.22e-05
INFLAMMATORY RESPONSE	Genes defining inflammatory response.	7	7.22e-05
COMPLEMENT	Genes encoding components of the complement system, which is part of the innate immune system.	6	0.000575
EPITHELIAL MESENCHYMAL TRANSITION	Genes defining epithelial-mesenchymal transition, as in wound healing, fibrosis and metastasis.	6	0.000575
APICAL SURFACE	Genes encoding proteins over-represented on the apical surface of epithelial cells, e.g., important for cell polarity (apical area).	3	0.0029
ADIPOGENESIS	Genes up-regulated during adipocyte differentiation (adipogenesis).	5	0.00376
KRAS SIGNALING UP	Genes up-regulated by KRAS activation.	5	0.00376
COAGULATION	Genes encoding components of blood coagulation system; also up-regulated in platelets.	4	0.0067
INTERFERON ALPHA RESPONSE	Genes up-regulated in response to alpha interferon proteins.	3	0.0192
ESTROGEN RESPONSE EARLY	Genes defining early response to estrogen.	4	0.0192
ESTROGEN RESPONSE LATE	Genes defining late response to estrogen.	4	0.0192
TNFA SIGNALING VIA NFKB	Genes regulated by NF-kB in response to TNF [GeneID=7124].	4	0.0192
ANGIOGENESIS	Genes up-regulated during formation of blood vessels (angiogenesis).	2	0.0217
10 DEGs related to HEME
AHSP
ALAS2
CA1
FAM46C
GYPE
HBD
HBQ1
OSBP2
RAP1GAP
XK

## Sheet: G.
HALLMARK D5NS
HALLMARK Name	Description	Genes in Overlap	FDR
ALLOGRAFT REJECTION	Genes up-regulated during transplant rejection.	15	1.55e-13
IL2 STAT5 SIGNALING	Genes up-regulated by STAT5 in response to IL2 stimulation.	10	1.85e-07
XENOBIOTIC METABOLISM	Genes encoding proteins involved in processing of drugs and other xenobiotics.	9	1.75e-06
INTERFERON GAMMA RESPONSE	Genes up-regulated in response to IFNG [GeneID=3458].	8	1.65e-05
COMPLEMENT	Genes encoding components of the complement system, which is part of the innate immune system.	6	0.00118
INFLAMMATORY RESPONSE	Genes defining inflammatory response.	6	0.00118
COAGULATION	Genes encoding components of blood coagulation system; also up-regulated in platelets.	5	0.00154
APOPTOSIS	Genes mediating programmed cell death (apoptosis) by activation of caspases.	5	0.00275
ADIPOGENESIS	Genes up-regulated during adipocyte differentiation (adipogenesis).	5	0.0053
EPITHELIAL MESENCHYMAL TRANSITION	Genes defining epithelial-mesenchymal transition, as in wound healing, fibrosis and metastasis.	5	0.0053
ESTROGEN RESPONSE EARLY	Genes defining early response to estrogen.	5	0.0053
IL6 JAK STAT3 SIGNALING	Genes up-regulated by IL6 [GeneID=3569] via STAT3 [GeneID=6774], e.g., during acute phase response.	3	0.0202
ESTROGEN RESPONSE LATE	Genes defining late response to estrogen.	4	0.0285
TNFA SIGNALING VIA NFKB	Genes regulated by NF-kB in response to TNF [GeneID=7124].	4	0.0285
BILE ACID METABOLISM	Genes involve in metabolism of bile acids and salts.	3	0.0324
APICAL SURFACE	Genes encoding proteins over-represented on the apical surface of epithelial cells, e.g., important for cell polarity (apical area).	2	0.0401
03 DEGs related to HEME
FAM46C
HBQ1
SLC22A4

## Sheet: H.
DEGs in D1S-Controls
Transcript	Symbol	log2FC	P.Value	adj.P.Val
ILMN_4558	OLFM4	4.13028	9.57454e-08	2.37692e-06
ILMN_32046	ZDHHC19	3.72042	3.80854e-06	5.03829e-05
ILMN_22315	CD177	3.37713	1.91912e-06	2.81585e-05
ILMN_3985	RETN	3.3371	1.65169e-07	3.71652e-06
ILMN_800	MMP8	3.2005	0.000199736	0.00138525
ILMN_19494	ARG1	3.12938	2.90834e-09	1.38332e-07
ILMN_181903	C19orf59	3.10138	1.44288e-12	2.99751e-10
ILMN_16864	HP	3.08206	3.89609e-08	1.12928e-06
ILMN_20794	LCN2	3.00109	1.18016e-06	1.87769e-05
ILMN_17548	IFI27	2.79725	0.000493151	0.00294297
ILMN_3896	CDK5RAP2	2.72181	6.09557e-10	3.82332e-08
ILMN_183945	CYP1B1	2.71303	5.67935e-09	2.32297e-07
ILMN_164817	ELANE	2.67982	0.000307178	0.00199156
ILMN_21866	CEACAM6	2.52357	0.000279881	0.00184184
ILMN_18735	TDRD9	2.51375	1.40077e-07	3.24326e-06
ILMN_6890	IFITM3	2.47655	4.1682e-09	1.84974e-07
ILMN_10766	GPR84	2.41263	7.91966e-07	1.35789e-05
ILMN_8372	ANXA3	2.40808	6.06675e-11	5.70127e-09
ILMN_11581	OPLAH	2.38337	5.96183e-08	1.61272e-06
ILMN_166420	COL17A1	2.33653	2.0993e-05	0.000209768
ILMN_366116	RNY5	2.33433	0.000103243	0.000795682
ILMN_18399	TLR5	2.29496	2.59489e-16	3.35593e-13
ILMN_24705	BPI	2.28297	0.000107429	0.000822576
ILMN_22958	GYG1	2.27538	4.76163e-10	3.10868e-08
ILMN_179308	IL18R1	2.25589	6.87866e-06	8.21537e-05
ILMN_20142	CEACAM1	2.24417	2.53124e-08	7.96594e-07
ILMN_16084	IL18RAP	2.22874	1.7003e-11	2.10861e-09
ILMN_11272	C5orf32	2.22788	2.02203e-07	4.39681e-06
ILMN_25857	IRAK3	2.20291	3.25359e-12	5.73794e-10
ILMN_165864	CEACAM8	2.17823	0.00116341	0.00600247
ILMN_26735	ANKRD34B	2.16563	0.000474504	0.00284545
ILMN_6645	HK3	2.1508	3.69701e-12	6.47788e-10
ILMN_7113	OLAH	2.13047	0.000352363	0.00222969
ILMN_24125	CA1	2.12746	0.00243589	0.0109803
ILMN_163833	PFKFB3	2.11475	2.146e-09	1.08535e-07
ILMN_28129	MPO	2.11296	0.00125552	0.00639509
ILMN_6606	CA4	2.09467	3.80726e-08	1.11085e-06
ILMN_18400	DEFA4	2.08617	0.00621363	0.0234286
ILMN_28136	MMP9	2.0756	2.874e-08	8.79987e-07
ILMN_14011	VNN1	2.07365	4.22695e-05	0.000377258
ILMN_182880	LILRA5	2.06834	2.15944e-09	1.08985e-07
ILMN_30135	CLEC4D	2.05708	6.08416e-08	1.6374e-06
ILMN_17355	GADD45A	2.04898	8.549e-07	1.44482e-05
ILMN_28738	RGL4	2.03552	1.69646e-08	5.78821e-07
ILMN_21049	ABCA1	2.03447	4.69277e-07	8.77762e-06
ILMN_6394	IL1R2	2.00296	1.77513e-05	0.000182686
ILMN_21817	UPP1	1.99909	2.13758e-12	4.14675e-10
ILMN_20816	LTF	1.99775	0.00226842	0.0103787
ILMN_7804	ANKRD22	1.98735	4.764e-06	6.06305e-05
ILMN_183628	STOM	1.98093	3.76655e-10	2.54467e-08
ILMN_176431	ATP9A	1.97682	1.45633e-06	2.24857e-05
ILMN_176067	DEFA1B	1.97289	0.000227484	0.00154998
ILMN_10692	PFKFB2	1.97207	0.000301076	0.00195901
ILMN_24458	CST7	1.95389	3.3017e-07	6.53102e-06
ILMN_26228	UGCG	1.93402	2.16691e-07	4.64943e-06
ILMN_20475	CTSG	1.91962	0.00803526	0.0288977
ILMN_14782	PCOLCE2	1.90833	0.000207464	0.00143122
ILMN_19081	YOD1	1.88147	1.1414e-10	9.56533e-09
ILMN_20343	SLC26A8	1.87352	8.57676e-12	1.24963e-09
ILMN_19162	OSTalpha	1.86971	0.000278189	0.00183159
ILMN_20882	ATP8B4	1.86643	2.82862e-08	8.69032e-07
ILMN_10025	RNASE2	1.85818	4.38687e-08	1.24757e-06
ILMN_7370	METTL7B	1.85393	0.00033049	0.00211493
ILMN_25195	LY96	1.85223	1.10013e-14	6.94848e-12
ILMN_23929	CCR1	1.84175	6.39098e-09	2.54879e-07
ILMN_6988	GRB10	1.83262	7.2321e-07	1.25827e-05
ILMN_13644	ALAS2	1.82054	0.0027432	0.0120944
ILMN_12464	PGLYRP1	1.80597	2.04051e-07	4.41579e-06
ILMN_182487	CKAP4	1.78617	9.02425e-10	5.30497e-08
ILMN_169862	ALPL	1.78565	4.21083e-12	7.19257e-10
ILMN_2377	FCGR1A	1.77768	3.99197e-07	7.66747e-06
ILMN_25101	DYSF	1.77427	5.67543e-12	9.17494e-10
ILMN_7903	SOCS3	1.75355	1.90862e-08	6.39953e-07
ILMN_20187	DACH1	1.75028	8.65262e-08	2.18805e-06
ILMN_182875	CCPG1	1.74572	9.2018e-15	6.24779e-12
ILMN_13727	TCN1	1.74565	0.00165515	0.00802717
ILMN_11220	DEFA3	1.74542	0.000263094	0.0017496
ILMN_14159	GRINA	1.73342	1.34469e-10	1.08692e-08
ILMN_2018	DDAH2	1.72611	2.96746e-08	8.99667e-07
ILMN_352617	RNY4	1.72406	2.92467e-08	8.92484e-07
ILMN_7778	SAMSN1	1.72166	5.13646e-05	0.000443001
ILMN_4100	LMNB1	1.71694	8.25214e-11	7.42119e-09
ILMN_20048	DRAM1	1.69187	1.64903e-14	9.52891e-12
ILMN_7203	RNASE3	1.68995	0.00263244	0.0116981
ILMN_174701	PRTN3	1.68767	0.00911453	0.0319614
ILMN_174069	KIF1B	1.68547	4.22868e-13	1.22177e-10
ILMN_179698	KCNJ2	1.67893	3.89585e-16	4.60032e-13
ILMN_10231	AIM2	1.67047	1.71728e-06	2.57962e-05
ILMN_6087	N4BP2L2	1.66988	9.84028e-15	6.51835e-12
ILMN_308046	DDX60L	1.65132	3.78949e-11	4.04659e-09
ILMN_23044	LRG1	1.64654	4.79607e-09	2.05986e-07
ILMN_1611	TMTC1	1.64421	5.86202e-05	0.000496435
ILMN_164027	FEM1C	1.64331	4.69506e-13	1.32826e-10
ILMN_174705	HPGD	1.64251	0.011503	0.0384504
ILMN_19730	E2F2	1.63343	3.74337e-07	7.28267e-06
ILMN_342067	RNU1G2	1.63049	0.002984	0.0129512
ILMN_6305	ZFP106	1.62624	8.36038e-19	5.67649e-15
ILMN_371234	MSL3	1.62541	1.97602e-08	6.56071e-07
ILMN_18708	CLEC5A	1.62406	8.05403e-06	9.33986e-05
ILMN_25078	DHRS9	1.62221	2.33389e-05	0.000228831
ILMN_27203	LILRA6	1.5886	7.20688e-08	1.8893e-06
ILMN_12151	AGTPBP1	1.58725	4.63839e-09	1.99959e-07
ILMN_183664	MAZ	1.58333	1.49187e-11	1.92027e-09
ILMN_18817	PGS1	1.58332	1.12101e-07	2.69429e-06
ILMN_28045	SLPI	1.58109	0.000878954	0.00476953
ILMN_12566	JAK2	1.57975	4.60199e-12	7.57488e-10
ILMN_353221	RNU1-5	1.57868	0.00363884	0.0152629
ILMN_18913	FLOT1	1.57657	9.37751e-12	1.33178e-09
ILMN_693	C16orf7	1.56366	1.26667e-11	1.68634e-09
ILMN_23475	C14orf4	1.55993	4.15452e-07	7.91252e-06
ILMN_30343	BCAT1	1.55804	0.000183005	0.00129036
ILMN_23497	STXBP2	1.55148	1.04598e-06	1.7072e-05
ILMN_17789	IL4R	1.55057	1.09132e-10	9.26227e-09
ILMN_15648	MYBPC3	1.5468	7.69886e-11	6.94662e-09
ILMN_350364	RNU1-3	1.54488	0.00449644	0.0180534
ILMN_26929	ADCY3	1.54405	0.00143653	0.00714322
ILMN_11325	CCNA1	1.5429	0.00603352	0.0228637
ILMN_163068	SULT1B1	1.5396	2.26917e-08	7.3193e-07
ILMN_24870	KLHL2	1.53548	8.87521e-09	3.37121e-07
ILMN_29514	ADM	1.53019	1.46466e-14	8.8397e-12
ILMN_29354	MSL3L1	1.52864	1.18495e-07	2.80821e-06
ILMN_16204	SMPDL3A	1.52586	0.00220823	0.0101392
ILMN_18275	FGF13	1.52371	0.000374782	0.00234316
ILMN_14413	AGPAT9	1.52257	2.402e-10	1.74895e-08
ILMN_167513	FOXN2	1.52109	5.69319e-17	1.28851e-13
ILMN_17622	HIST1H2BD	1.51925	1.10812e-05	0.00012214
ILMN_22381	PPARG	1.51743	4.37616e-06	5.65693e-05
ILMN_366369	FCGR1C	1.50951	5.94405e-06	7.29153e-05
ILMN_16356	BMX	1.50902	1.93457e-06	2.83392e-05
ILMN_183928	FOLR3	1.50875	8.72042e-06	9.96792e-05
ILMN_11038	C11orf82	1.50458	4.10059e-09	1.82272e-07
ILMN_13493	HIST2H2AC	1.50297	6.97254e-11	6.41923e-09
ILMN_3512	STMN3	-1.50288	1.44947e-10	1.16124e-08
ILMN_22732	CCL5	-1.5055	0.000232829	0.00158007
ILMN_180917	CRTAP	-1.51023	1.0116e-07	2.48635e-06
ILMN_23181	RPLP1	-1.51241	3.42477e-07	6.75969e-06
ILMN_166428	RUNX3	-1.51423	1.13699e-06	1.8261e-05
ILMN_8866	RPL23	-1.51722	5.00156e-11	4.95757e-09
ILMN_177438	CD96	-1.51775	2.14538e-07	4.61333e-06
ILMN_21350	LBH	-1.52266	6.35752e-11	5.89296e-09
ILMN_2252	HLA-DMB	-1.52275	0.000691693	0.00389826
ILMN_18740	CPVL	-1.52938	0.0007285	0.00407422
ILMN_19396	PVRIG	-1.53924	3.47291e-07	6.8398e-06
ILMN_19873	PASK	-1.54002	3.28451e-18	1.78408e-14
ILMN_29470	RFTN1	-1.54756	3.77776e-07	7.33383e-06
ILMN_181267	CACNA2D3	-1.54795	1.49216e-05	0.000157994
ILMN_2719	RPL14	-1.55021	1.71538e-09	9.11701e-08
ILMN_14666	NACAP1	-1.55851	5.56522e-11	5.37117e-09
ILMN_137414	IL7R	-1.56076	0.00011981	0.000903117
ILMN_13063	RPL10A	-1.56288	3.29351e-07	6.52433e-06
ILMN_7427	PECI	-1.56303	7.68386e-09	2.98549e-07
ILMN_10714	KLHL3	-1.56393	9.34377e-11	8.22653e-09
ILMN_25992	GPR68	-1.56957	1.52595e-09	8.30528e-08
ILMN_181020	FCGBP	-1.58116	2.51051e-08	7.94379e-07
ILMN_16800	LDHB	-1.58527	3.64378e-08	1.06985e-06
ILMN_30265	LEF1	-1.59632	0.000141875	0.00104106
ILMN_7859	PID1	-1.5983	2.96805e-17	8.06092e-14
ILMN_27341	OLFM1	-1.60609	2.10296e-08	6.88953e-07
ILMN_22530	CD6	-1.60742	1.63075e-05	0.000170152
ILMN_21963	CD74	-1.61332	2.58754e-07	5.3279e-06
ILMN_177898	ALDH1A1	-1.61699	6.66388e-06	8.00816e-05
ILMN_12613	KLRG1	-1.62067	1.0417e-05	0.00011557
ILMN_18271	SULF2	-1.62628	0.000134005	0.000993839
ILMN_26107	CD8A	-1.62798	0.00132427	0.0066826
ILMN_19998	EOMES	-1.62886	0.00018582	0.00130574
ILMN_28175	PRF1	-1.62982	1.60964e-05	0.000168723
ILMN_26383	NELL2	-1.63309	1.47623e-11	1.90919e-09
ILMN_7307	FCRL3	-1.66123	7.11982e-09	2.79029e-07
ILMN_22620	TGFBR3	-1.66381	4.53966e-07	8.54419e-06
ILMN_19719	TXK	-1.66695	1.36021e-11	1.78464e-09
ILMN_8593	CX3CR1	-1.66895	0.000231347	0.00157276
ILMN_167150	SKAP1	-1.66938	3.52138e-11	3.82548e-09
ILMN_21404	NOV	-1.67221	8.09408e-07	1.38256e-05
ILMN_23515	CHI3L1	-1.68507	0.000810802	0.00447027
ILMN_25826	SBK1	-1.6931	2.69469e-07	5.51508e-06
ILMN_179575	IL8	-1.69391	0.00351355	0.0148129
ILMN_11976	SAMD3	-1.69651	5.04853e-09	2.14239e-07
ILMN_28036	UBASH3A	-1.70025	2.25583e-07	4.79567e-06
ILMN_2372	CD3D	-1.70148	2.26527e-05	0.000223636
ILMN_306831	PTMA	-1.70616	2.47349e-08	7.87254e-07
ILMN_1899	HOPX	-1.70998	1.55996e-05	0.000164086
ILMN_25950	SPOCK2	-1.71633	6.1594e-07	1.10784e-05
ILMN_1007	PPP2R2B	-1.7319	2.94483e-07	5.95079e-06
ILMN_20570	MAL	-1.74486	9.85713e-06	0.00011067
ILMN_308075	GPR18	-1.74926	3.42961e-10	2.35875e-08
ILMN_177433	CD2	-1.75373	1.43386e-07	3.31141e-06
ILMN_28190	FAIM3	-1.78936	1.16633e-07	2.77863e-06
ILMN_23555	GZMB	-1.80145	5.76579e-05	0.000489966
ILMN_6829	ID3	-1.80752	3.28227e-13	9.79596e-11
ILMN_42282	HNRPA1L-2	-1.81692	7.55715e-12	1.14025e-09
ILMN_334759	RPS6P1	-1.81786	9.25255e-14	3.47284e-11
ILMN_4066	CD27	-1.82804	6.68561e-06	8.02717e-05
ILMN_20406	CLIC3	-1.83601	1.44969e-07	3.33945e-06
ILMN_17936	IL32	-1.85909	1.1561e-06	1.85132e-05
ILMN_7314	HLA-DRA	-1.86146	8.95243e-06	0.000101988
ILMN_27622	P2RY10	-1.87463	2.23497e-12	4.27462e-10
ILMN_165993	EBI2	-1.879	2.05419e-08	6.76239e-07
ILMN_18172	HLA-DRB4	-1.88001	4.66725e-06	5.95108e-05
ILMN_165404	BCL11B	-1.8813	7.39796e-07	1.2822e-05
ILMN_2211	GIMAP7	-1.88437	1.19219e-11	1.6029e-09
ILMN_166343	HDC	-1.90605	5.03878e-06	6.3385e-05
ILMN_21648	GZMA	-1.90687	4.56372e-05	0.00040086
ILMN_19931	IL2RB	-1.94016	1.00301e-07	2.46745e-06
ILMN_3762	KLRD1	-1.94714	1.12121e-08	4.08737e-07
ILMN_27583	CD247	-1.94723	1.04251e-06	1.70358e-05
ILMN_27372	PYHIN1	-1.9619	9.50229e-09	3.57937e-07
ILMN_14916	TNFRSF25	-1.96515	2.07488e-07	4.47947e-06
ILMN_13145	GNLY	-1.98637	0.000104483	0.000802732
ILMN_7433	CLC	-1.98866	0.000208324	0.00143564
ILMN_14422	S1PR5	-2.05664	2.53589e-07	5.24141e-06
ILMN_10868	GZMK	-2.08858	1.58524e-06	2.41283e-05
ILMN_5312	HLA-DRB6	-2.09179	7.55026e-08	1.96352e-06
ILMN_166148	GZMH	-2.11312	5.10947e-05	0.000441234
ILMN_15995	CD160	-2.14913	4.33571e-08	1.23432e-06
ILMN_179102	FLJ43681	-2.16571	4.1503e-13	1.21202e-10
ILMN_19736	LGALS2	-2.19135	4.71137e-07	8.80028e-06
ILMN_1541	GPR44	-2.23584	6.30709e-07	1.1238e-05
ILMN_13606	HLA-DPA1	-2.30656	1.12705e-07	2.70163e-06
ILMN_41744	HLA-DQA1	-2.39547	1.0325e-07	2.53084e-06
ILMN_23858	GPR56	-2.40141	1.05362e-07	2.56719e-06
ILMN_16684	FGFBP2	-2.40291	3.98773e-07	7.66473e-06
ILMN_21664	PRSS33	-2.48774	3.49153e-07	6.8665e-06
ILMN_2506	CCR3	-2.75602	1.25864e-06	1.97821e-05
ILMN_18288	FCER1A	-3.39687	2.04639e-10	1.54813e-08

## Sheet: I.
					DEGs in D1NS-Controls
D1NS-Controls
Transcript	Symbol	log2FC	P.Value	adj.P.Val	Transcript	Symbol	log2FC	P.Value	adj.P.Val
ILMN_4558	OLFM4	3.78145	1.33225e-05	0.000156906	ILMN_4558	OLFM4	3.78145	1.33225e-05	0.000156906
ILMN_32046	ZDHHC19	3.51429	0.000105304	0.00087114	ILMN_32046	ZDHHC19	3.51429	0.000105304	0.00087114
ILMN_19494	ARG1	3.47649	5.70196e-09	3.09101e-07	ILMN_19494	ARG1	3.47649	5.70196e-09	3.09101e-07
ILMN_7113	OLAH	3.03874	8.25315e-06	0.00010578	ILMN_7113	OLAH	3.03874	8.25315e-06	0.00010578
ILMN_22315	CD177	2.94125	0.000219447	0.00160862	ILMN_22315	CD177	2.94125	0.000219447	0.00160862
ILMN_181903	C19orf59	2.90721	2.61375e-09	1.74653e-07	ILMN_181903	C19orf59	2.90721	2.61375e-09	1.74653e-07
ILMN_164817	ELANE	2.80615	0.000837314	0.00487369	ILMN_164817	ELANE	2.80615	0.000837314	0.00487369
ILMN_183788	MAOA	2.65499	0.000866881	0.00501782	ILMN_183788	MAOA	2.65499	0.000866881	0.00501782
ILMN_20794	LCN2	2.65077	0.000131183	0.00104542	ILMN_20794	LCN2	2.65077	0.000131183	0.00104542
ILMN_21866	CEACAM6	2.64869	0.000751191	0.00444479	ILMN_21866	CEACAM6	2.64869	0.000751191	0.00444479
ILMN_3985	RETN	2.64257	0.000204416	0.00151729	ILMN_3985	RETN	2.64257	0.000204416	0.00151729
ILMN_21049	ABCA1	2.64033	1.07662e-08	5.06757e-07	ILMN_21049	ABCA1	2.64033	1.07662e-08	5.06757e-07
ILMN_3896	CDK5RAP2	2.63663	8.97325e-08	2.641e-06	ILMN_3896	CDK5RAP2	2.63663	8.97325e-08	2.641e-06
ILMN_6890	IFITM3	2.55237	7.57258e-08	2.31603e-06	ILMN_6890	IFITM3	2.55237	7.57258e-08	2.31603e-06
ILMN_176067	DEFA1B	2.51795	3.58509e-05	0.000356006	ILMN_176067	DEFA1B	2.51795	3.58509e-05	0.000356006
ILMN_16864	HP	2.5021	6.34775e-05	0.000569536	ILMN_16864	HP	2.5021	6.34775e-05	0.000569536
ILMN_183945	CYP1B1	2.46277	2.27855e-06	3.66606e-05	ILMN_183945	CYP1B1	2.46277	2.27855e-06	3.66606e-05
ILMN_12464	PGLYRP1	2.41116	1.44989e-09	1.07884e-07	ILMN_12464	PGLYRP1	2.41116	1.44989e-09	1.07884e-07
ILMN_366116	RNY5	2.40136	0.000410657	0.00272224	ILMN_366116	RNY5	2.40136	0.000410657	0.00272224
ILMN_11581	OPLAH	2.39535	1.3166e-06	2.32343e-05	ILMN_11581	OPLAH	2.39535	1.3166e-06	2.32343e-05
ILMN_18735	TDRD9	2.38513	8.73223e-06	0.000110874	ILMN_18735	TDRD9	2.38513	8.73223e-06	0.000110874
ILMN_18399	TLR5	2.37367	4.03508e-14	2.2831e-11	ILMN_18399	TLR5	2.37367	4.03508e-14	2.2831e-11
ILMN_18400	DEFA4	2.34494	0.00666969	0.025959	ILMN_18400	DEFA4	2.34494	0.00666969	0.025959
ILMN_6394	IL1R2	2.30549	1.33881e-05	0.000157406	ILMN_6394	IL1R2	2.30549	1.33881e-05	0.000157406
ILMN_25857	IRAK3	2.29036	1.19065e-10	1.52532e-08	ILMN_25857	IRAK3	2.29036	1.19065e-10	1.52532e-08
ILMN_6606	CA4	2.28494	1.13482e-07	3.18067e-06	ILMN_6606	CA4	2.28494	1.13482e-07	3.18067e-06
ILMN_174705	HPGD	2.2699	0.00214576	0.0103973	ILMN_174705	HPGD	2.2699	0.00214576	0.0103973
ILMN_24705	BPI	2.26147	0.000681137	0.00411089	ILMN_24705	BPI	2.26147	0.000681137	0.00411089
ILMN_165864	CEACAM8	2.24635	0.00307832	0.0139736	ILMN_165864	CEACAM8	2.24635	0.00307832	0.0139736
ILMN_6988	GRB10	2.22765	1.21765e-07	3.3642e-06	ILMN_6988	GRB10	2.22765	1.21765e-07	3.3642e-06
ILMN_28136	MMP9	2.2181	1.52684e-07	4.04381e-06	ILMN_28136	MMP9	2.2181	1.52684e-07	4.04381e-06
ILMN_11220	DEFA3	2.21552	4.70367e-05	0.000444183	ILMN_11220	DEFA3	2.21552	4.70367e-05	0.000444183
ILMN_8636	MGC29506	2.17906	0.000506048	0.00322851	ILMN_8636	MGC29506	2.17906	0.000506048	0.00322851
ILMN_22958	GYG1	2.17855	1.02661e-07	2.94435e-06	ILMN_22958	GYG1	2.17855	1.02661e-07	2.94435e-06
ILMN_23930	IGJ	2.17081	0.0119115	0.040718	ILMN_23930	IGJ	2.17081	0.0119115	0.040718
ILMN_342067	RNU1G2	2.16079	0.000544126	0.00341844	ILMN_342067	RNU1G2	2.16079	0.000544126	0.00341844
ILMN_25195	LY96	2.1523	2.9213e-15	3.69416e-12	ILMN_25195	LY96	2.1523	2.9213e-15	3.69416e-12
ILMN_17138	ORM1	2.14031	0.000614652	0.003786	ILMN_17138	ORM1	2.14031	0.000614652	0.003786
ILMN_353221	RNU1-5	2.1387	0.000539489	0.00339402	ILMN_353221	RNU1-5	2.1387	0.000539489	0.00339402
ILMN_166420	COL17A1	2.13069	0.000569622	0.00355233	ILMN_166420	COL17A1	2.13069	0.000569622	0.00355233
ILMN_174128	TPST1	2.1245	1.71067e-06	2.90738e-05	ILMN_174128	TPST1	2.1245	1.71067e-06	2.90738e-05
ILMN_16084	IL18RAP	2.10343	1.29656e-08	5.9074e-07	ILMN_16084	IL18RAP	2.10343	1.29656e-08	5.9074e-07
ILMN_350364	RNU1-3	2.09592	0.000708809	0.00424395	ILMN_350364	RNU1-3	2.09592	0.000708809	0.00424395
ILMN_30343	BCAT1	2.09578	1.03015e-05	0.000126026	ILMN_30343	BCAT1	2.09578	1.03015e-05	0.000126026
ILMN_26735	ANKRD34B	2.09365	0.00278269	0.0128464	ILMN_26735	ANKRD34B	2.09365	0.00278269	0.0128464
ILMN_176609	SNORA12	2.09339	1.1452e-05	0.000137682	ILMN_176609	SNORA12	2.09339	1.1452e-05	0.000137682
ILMN_8372	ANXA3	2.07232	4.0847e-07	8.86073e-06	ILMN_8372	ANXA3	2.07232	4.0847e-07	8.86073e-06
ILMN_21817	UPP1	2.06442	1.07578e-10	1.41146e-08	ILMN_21817	UPP1	2.06442	1.07578e-10	1.41146e-08
ILMN_179308	IL18R1	2.04537	0.000288394	0.00202025	ILMN_179308	IL18R1	2.04537	0.000288394	0.00202025
ILMN_182880	LILRA5	2.02865	1.70918e-07	4.4167e-06	ILMN_182880	LILRA5	2.02865	1.70918e-07	4.4167e-06
ILMN_6645	HK3	2.02372	4.61952e-09	2.63576e-07	ILMN_6645	HK3	2.02372	4.61952e-09	2.63576e-07
ILMN_28738	RGL4	1.98442	9.89083e-07	1.83237e-05	ILMN_28738	RGL4	1.98442	9.89083e-07	1.83237e-05
ILMN_169862	ALPL	1.97468	1.24091e-11	2.59244e-09	ILMN_169862	ALPL	1.97468	1.24091e-11	2.59244e-09
ILMN_28045	SLPI	1.97036	0.000265492	0.00188412	ILMN_28045	SLPI	1.97036	0.000265492	0.00188412
ILMN_23497	STXBP2	1.94212	8.31666e-08	2.48484e-06	ILMN_23497	STXBP2	1.94212	8.31666e-08	2.48484e-06
ILMN_182875	CCPG1	1.93966	2.67985e-14	1.73291e-11	ILMN_182875	CCPG1	1.93966	2.67985e-14	1.73291e-11
ILMN_352617	RNY4	1.93666	3.85133e-08	1.35842e-06	ILMN_352617	RNY4	1.93666	3.85133e-08	1.35842e-06
ILMN_14413	AGPAT9	1.92326	2.86951e-12	8.20348e-10	ILMN_14413	AGPAT9	1.92326	2.86951e-12	8.20348e-10
ILMN_14159	GRINA	1.89136	5.6468e-10	5.01181e-08	ILMN_14159	GRINA	1.89136	5.6468e-10	5.01181e-08
ILMN_20187	DACH1	1.88056	3.60943e-07	8.01122e-06	ILMN_20187	DACH1	1.88056	3.60943e-07	8.01122e-06
ILMN_176431	ATP9A	1.87918	4.71285e-05	0.000444895	ILMN_176431	ATP9A	1.87918	4.71285e-05	0.000444895
ILMN_23475	C14orf4	1.87816	8.52139e-08	2.53208e-06	ILMN_23475	C14orf4	1.87816	8.52139e-08	2.53208e-06
ILMN_371234	MSL3	1.87314	1.20237e-08	5.55359e-07	ILMN_371234	MSL3	1.87314	1.20237e-08	5.55359e-07
ILMN_164027	FEM1C	1.87305	3.6654e-13	1.4858e-10	ILMN_164027	FEM1C	1.87305	3.6654e-13	1.4858e-10
ILMN_183664	MAZ	1.85625	3.53402e-12	9.99796e-10	ILMN_183664	MAZ	1.85625	3.53402e-12	9.99796e-10
ILMN_14011	VNN1	1.84958	0.00117836	0.00643666	ILMN_14011	VNN1	1.84958	0.00117836	0.00643666
ILMN_163833	PFKFB3	1.84691	2.79362e-06	4.3123e-05	ILMN_163833	PFKFB3	1.84691	2.79362e-06	4.3123e-05
ILMN_10766	GPR84	1.8401	0.000749001	0.00443473	ILMN_10766	GPR84	1.8401	0.000749001	0.00443473
ILMN_17355	GADD45A	1.83771	8.39166e-05	0.00071941	ILMN_17355	GADD45A	1.83771	8.39166e-05	0.00071941
ILMN_26733	HIST2H2AA3	1.8366	2.67273e-11	4.62349e-09	ILMN_26733	HIST2H2AA3	1.8366	2.67273e-11	4.62349e-09
ILMN_174069	KIF1B	1.83644	2.66482e-12	7.69935e-10	ILMN_174069	KIF1B	1.83644	2.66482e-12	7.69935e-10
ILMN_25101	DYSF	1.83583	2.31889e-10	2.56124e-08	ILMN_25101	DYSF	1.83583	2.31889e-10	2.56124e-08
ILMN_6087	N4BP2L2	1.83485	5.06284e-14	2.69611e-11	ILMN_6087	N4BP2L2	1.83485	5.06284e-14	2.69611e-11
ILMN_29354	MSL3L1	1.80764	3.62445e-08	1.3024e-06	ILMN_29354	MSL3L1	1.80764	3.62445e-08	1.3024e-06
ILMN_13493	HIST2H2AC	1.79119	8.9791e-12	2.04329e-09	ILMN_13493	HIST2H2AC	1.79119	8.9791e-12	2.04329e-09
ILMN_29692	DEFA1	1.7852	1.16623e-05	0.000139963	ILMN_29692	DEFA1	1.7852	1.16623e-05	0.000139963
ILMN_10692	PFKFB2	1.77943	0.00383195	0.0167077	ILMN_10692	PFKFB2	1.77943	0.00383195	0.0167077
ILMN_17974	HIST1H2BK	1.77343	1.01776e-18	2.76413e-14	ILMN_17974	HIST1H2BK	1.77343	1.01776e-18	2.76413e-14
ILMN_11272	C5orf32	1.76972	0.000217952	0.00160046	ILMN_11272	C5orf32	1.76972	0.000217952	0.00160046
ILMN_176676	OSBPL8	1.76277	5.21102e-09	2.88829e-07	ILMN_176676	OSBPL8	1.76277	5.21102e-09	2.88829e-07
ILMN_29524	MYL9	1.75804	5.59013e-05	0.000512221	ILMN_29524	MYL9	1.75804	5.59013e-05	0.000512221
ILMN_3540	DAAM2	1.75252	0.0013592	0.0072155	ILMN_3540	DAAM2	1.75252	0.0013592	0.0072155
ILMN_183628	STOM	1.75051	6.88731e-07	1.36336e-05	ILMN_183628	STOM	1.75051	6.88731e-07	1.36336e-05
ILMN_179698	KCNJ2	1.74547	4.42567e-14	2.453e-11	ILMN_179698	KCNJ2	1.74547	4.42567e-14	2.453e-11
ILMN_23044	LRG1	1.72914	5.02111e-08	1.67341e-06	ILMN_23044	LRG1	1.72914	5.02111e-08	1.67341e-06
ILMN_3398	PROS1	1.72828	3.4485e-05	0.000344838	ILMN_3398	PROS1	1.72828	3.4485e-05	0.000344838
ILMN_364594	FAM160B1	1.71864	1.76296e-17	9.57602e-14	ILMN_364594	FAM160B1	1.71864	1.76296e-17	9.57602e-14
ILMN_29514	ADM	1.70901	3.22458e-14	1.99037e-11	ILMN_29514	ADM	1.70901	3.22458e-14	1.99037e-11
ILMN_10231	AIM2	1.7074	1.47145e-05	0.000170055	ILMN_10231	AIM2	1.7074	1.47145e-05	0.000170055
ILMN_5202	PDLIM7	1.70458	5.29334e-10	4.80809e-08	ILMN_5202	PDLIM7	1.70458	5.29334e-10	4.80809e-08
ILMN_16203	TP53INP1	1.70286	4.23382e-12	1.12732e-09	ILMN_16203	TP53INP1	1.70286	4.23382e-12	1.12732e-09
ILMN_22211	SEMA4A	1.69832	9.52184e-11	1.28659e-08	ILMN_22211	SEMA4A	1.69832	9.52184e-11	1.28659e-08
ILMN_28409	C5orf30	1.69815	3.32592e-05	0.000334056	ILMN_28409	C5orf30	1.69815	3.32592e-05	0.000334056
ILMN_172317	FAM46C	1.69657	0.000472611	0.0030532	ILMN_172317	FAM46C	1.69657	0.000472611	0.0030532
ILMN_24244	HBQ1	1.69594	0.000242898	0.00175216	ILMN_24244	HBQ1	1.69594	0.000242898	0.00175216
ILMN_13644	ALAS2	1.69564	0.0135746	0.0448072	ILMN_13644	ALAS2	1.69564	0.0135746	0.0448072
ILMN_17789	IL4R	1.69495	4.34052e-10	4.15085e-08	ILMN_17789	IL4R	1.69495	4.34052e-10	4.15085e-08
ILMN_182487	CKAP4	1.68703	2.37829e-07	5.7841e-06	ILMN_182487	CKAP4	1.68703	2.37829e-07	5.7841e-06
ILMN_20142	CEACAM1	1.68447	0.000169694	0.00129787	ILMN_20142	CEACAM1	1.68447	0.000169694	0.00129787
ILMN_137597	ITGA2B	1.67725	0.000180634	0.00136882	ILMN_137597	ITGA2B	1.67725	0.000180634	0.00136882
ILMN_19677	CAMP	1.67475	0.00726055	0.027738	ILMN_19677	CAMP	1.67475	0.00726055	0.027738
ILMN_167573	SIPA1L2	1.66942	2.84504e-07	6.64126e-06	ILMN_167573	SIPA1L2	1.66942	2.84504e-07	6.64126e-06
ILMN_35497	FLJ12078	1.6656	2.00722e-07	5.03361e-06	ILMN_35497	FLJ12078	1.6656	2.00722e-07	5.03361e-06
ILMN_24870	KLHL2	1.66382	3.53056e-08	1.28019e-06	ILMN_24870	KLHL2	1.66382	3.53056e-08	1.28019e-06
ILMN_178270	CAPZA2	1.65848	3.08462e-18	3.373e-14	ILMN_178270	CAPZA2	1.65848	3.08462e-18	3.373e-14
ILMN_18913	FLOT1	1.65702	1.99171e-10	2.29207e-08	ILMN_18913	FLOT1	1.65702	1.99171e-10	2.29207e-08
ILMN_6305	ZFP106	1.65402	7.03948e-16	1.27457e-12	ILMN_6305	ZFP106	1.65402	7.03948e-16	1.27457e-12
ILMN_17622	HIST1H2BD	1.64445	2.63018e-05	0.000274216	ILMN_17622	HIST1H2BD	1.64445	2.63018e-05	0.000274216
ILMN_20144	IPO11	1.63205	7.46817e-08	2.29703e-06	ILMN_20144	IPO11	1.63205	7.46817e-08	2.29703e-06
ILMN_9777	UPB1	1.63158	2.7491e-05	0.000285096	ILMN_9777	UPB1	1.63158	2.7491e-05	0.000285096
ILMN_8082	KIAA1600	1.63065	6.30683e-16	1.22348e-12	ILMN_8082	KIAA1600	1.63065	6.30683e-16	1.22348e-12
ILMN_8354	CDC20	1.62889	0.000393324	0.00262658	ILMN_8354	CDC20	1.62889	0.000393324	0.00262658
ILMN_19489	CREB5	1.6257	1.21273e-12	3.96825e-10	ILMN_19489	CREB5	1.6257	1.21273e-12	3.96825e-10
ILMN_7370	METTL7B	1.61752	0.00545601	0.0221826	ILMN_7370	METTL7B	1.61752	0.00545601	0.0221826
ILMN_20882	ATP8B4	1.61647	1.69927e-05	0.000191893	ILMN_20882	ATP8B4	1.61647	1.69927e-05	0.000191893
ILMN_183928	FOLR3	1.61623	2.54415e-05	0.000266576	ILMN_183928	FOLR3	1.61623	2.54415e-05	0.000266576
ILMN_23476	S100P	1.6161	3.27562e-06	4.92459e-05	ILMN_23476	S100P	1.6161	3.27562e-06	4.92459e-05
ILMN_19081	YOD1	1.61371	6.60169e-07	1.31738e-05	ILMN_19081	YOD1	1.61371	6.60169e-07	1.31738e-05
ILMN_352461	RNY1	1.61312	8.89057e-07	1.6803e-05	ILMN_352461	RNY1	1.61312	8.89057e-07	1.6803e-05
ILMN_25078	DHRS9	1.59435	0.000228817	0.00166652	ILMN_25078	DHRS9	1.59435	0.000228817	0.00166652
ILMN_21861	SLC11A1	1.59297	5.78967e-08	1.87192e-06	ILMN_21861	SLC11A1	1.59297	5.78967e-08	1.87192e-06
ILMN_7921	CRISPLD2	1.58833	8.50413e-09	4.23786e-07	ILMN_7921	CRISPLD2	1.58833	8.50413e-09	4.23786e-07
ILMN_18817	PGS1	1.57855	2.62548e-06	4.11457e-05	ILMN_18817	PGS1	1.57855	2.62548e-06	4.11457e-05
ILMN_20088	ANPEP	1.57212	2.38121e-07	5.78456e-06	ILMN_20088	ANPEP	1.57212	2.38121e-07	5.78456e-06
ILMN_4100	LMNB1	1.56833	1.04731e-07	2.98466e-06	ILMN_4100	LMNB1	1.56833	1.04731e-07	2.98466e-06
ILMN_167513	FOXN2	1.56693	1.32907e-14	1.2032e-11	ILMN_167513	FOXN2	1.56693	1.32907e-14	1.2032e-11
ILMN_27203	LILRA6	1.56316	2.46748e-06	3.92739e-05	ILMN_27203	LILRA6	1.56316	2.46748e-06	3.92739e-05
ILMN_15648	MYBPC3	1.55908	5.24029e-09	2.8986e-07	ILMN_15648	MYBPC3	1.55908	5.24029e-09	2.8986e-07
ILMN_19425	SRPK1	1.55705	7.58995e-10	6.30383e-08	ILMN_19425	SRPK1	1.55705	7.58995e-10	6.30383e-08
ILMN_19851	RTN4	1.55214	1.14759e-15	1.93732e-12	ILMN_19851	RTN4	1.55214	1.14759e-15	1.93732e-12
ILMN_20850	H2AFJ	1.54963	1.89352e-10	2.20504e-08	ILMN_20850	H2AFJ	1.54963	1.89352e-10	2.20504e-08
ILMN_13821	WDR26	1.54752	1.21409e-10	1.54081e-08	ILMN_13821	WDR26	1.54752	1.21409e-10	1.54081e-08
ILMN_26228	UGCG	1.54666	0.000205665	0.0015228	ILMN_26228	UGCG	1.54666	0.000205665	0.0015228
ILMN_3162	TIMP1	1.54595	4.17395e-09	2.46019e-07	ILMN_3162	TIMP1	1.54595	4.17395e-09	2.46019e-07
ILMN_2018	DDAH2	1.54394	9.45717e-06	0.000118145	ILMN_2018	DDAH2	1.54394	9.45717e-06	0.000118145
ILMN_30194	ECHDC3	1.53388	0.00143733	0.00755055	ILMN_30194	ECHDC3	1.53388	0.00143733	0.00755055
ILMN_19255	S100A12	1.52587	4.67817e-05	0.000442082	ILMN_19255	S100A12	1.52587	4.67817e-05	0.000442082
ILMN_30233	TMEM119	1.52182	0.00506748	0.0208875	ILMN_30233	TMEM119	1.52182	0.00506748	0.0208875
ILMN_176512	HIST2H2AA4	1.51804	1.81924e-08	7.6484e-07	ILMN_176512	HIST2H2AA4	1.51804	1.81924e-08	7.6484e-07
ILMN_163068	SULT1B1	1.51628	9.76373e-07	1.81186e-05	ILMN_163068	SULT1B1	1.51628	9.76373e-07	1.81186e-05
ILMN_164177	UBE2J1	1.5136	5.16483e-13	1.87961e-10	ILMN_164177	UBE2J1	1.5136	5.16483e-13	1.87961e-10
ILMN_20390	PGD	1.51328	4.74777e-08	1.60826e-06	ILMN_20390	PGD	1.51328	4.74777e-08	1.60826e-06
ILMN_4895	PCNX	1.50983	3.58981e-12	1.00511e-09	ILMN_4895	PCNX	1.50983	3.58981e-12	1.00511e-09
ILMN_24466	IFITM1	1.50631	4.70624e-11	7.14061e-09	ILMN_24466	IFITM1	1.50631	4.70624e-11	7.14061e-09
ILMN_163343	SH2D1B	-1.50151	1.99457e-12	6.22649e-10	ILMN_163343	SH2D1B	-1.50151	1.99457e-12	6.22649e-10
ILMN_24363	LY9	-1.50588	1.95403e-06	3.22536e-05	ILMN_24363	LY9	-1.50588	1.95403e-06	3.22536e-05
ILMN_19248	PTGDS	-1.50599	4.08295e-09	2.43177e-07	ILMN_19248	PTGDS	-1.50599	4.08295e-09	2.43177e-07
ILMN_23756	CD86	-1.50839	0.000281412	0.00197695	ILMN_23756	CD86	-1.50839	0.000281412	0.00197695
ILMN_28709	NELF	-1.5091	2.01153e-07	5.03614e-06	ILMN_28709	NELF	-1.5091	2.01153e-07	5.03614e-06
ILMN_29470	RFTN1	-1.51198	1.03769e-05	0.000126777	ILMN_29470	RFTN1	-1.51198	1.03769e-05	0.000126777
ILMN_13063	RPL10A	-1.51758	1.05273e-05	0.000128269	ILMN_13063	RPL10A	-1.51758	1.05273e-05	0.000128269
ILMN_8593	CX3CR1	-1.51819	0.00297823	0.0136011	ILMN_8593	CX3CR1	-1.51819	0.00297823	0.0136011
ILMN_164979	CCT6A	-1.51864	2.95979e-11	5.02405e-09	ILMN_164979	CCT6A	-1.51864	2.95979e-11	5.02405e-09
ILMN_24587	TGFBI	-1.52426	0.00500037	0.0206642	ILMN_24587	TGFBI	-1.52426	0.00500037	0.0206642
ILMN_10143	NPIP	-1.53016	2.15358e-14	1.53368e-11	ILMN_10143	NPIP	-1.53016	2.15358e-14	1.53368e-11
ILMN_18204	MRPS21	-1.53445	1.5107e-10	1.81545e-08	ILMN_18204	MRPS21	-1.53445	1.5107e-10	1.81545e-08
ILMN_25662	FYN	-1.53917	1.73399e-09	1.25583e-07	ILMN_25662	FYN	-1.53917	1.73399e-09	1.25583e-07
ILMN_17936	IL32	-1.54114	0.000319178	0.00219959	ILMN_17936	IL32	-1.54114	0.000319178	0.00219959
ILMN_29728	CRIP2	-1.5449	3.25859e-09	2.05293e-07	ILMN_29728	CRIP2	-1.5449	3.25859e-09	2.05293e-07
ILMN_21350	LBH	-1.54503	3.59214e-09	2.20223e-07	ILMN_21350	LBH	-1.54503	3.59214e-09	2.20223e-07
ILMN_28376	STAG3L1	-1.54677	2.2739e-11	4.06295e-09	ILMN_28376	STAG3L1	-1.54677	2.2739e-11	4.06295e-09
ILMN_11424	MATK	-1.55417	2.51316e-06	3.97062e-05	ILMN_11424	MATK	-1.55417	2.51316e-06	3.97062e-05
ILMN_2942	HLA-DRB3	-1.56131	3.12452e-07	7.10115e-06	ILMN_2942	HLA-DRB3	-1.56131	3.12452e-07	7.10115e-06
ILMN_2372	CD3D	-1.56499	0.000539107	0.00339288	ILMN_2372	CD3D	-1.56499	0.000539107	0.00339288
ILMN_16800	LDHB	-1.57183	1.21237e-06	2.17716e-05	ILMN_16800	LDHB	-1.57183	1.21237e-06	2.17716e-05
ILMN_171279	ZNF831	-1.57198	1.12148e-08	5.24239e-07	ILMN_171279	ZNF831	-1.57198	1.12148e-08	5.24239e-07
ILMN_17664	DCTD	-1.57222	2.72905e-10	2.80751e-08	ILMN_17664	DCTD	-1.57222	2.72905e-10	2.80751e-08
ILMN_18542	ACP1	-1.57634	6.48985e-09	3.42248e-07	ILMN_18542	ACP1	-1.57634	6.48985e-09	3.42248e-07
ILMN_12633	MAN1C1	-1.5769	2.72431e-10	2.80751e-08	ILMN_12633	MAN1C1	-1.5769	2.72431e-10	2.80751e-08
ILMN_177438	CD96	-1.58032	1.71431e-06	2.90994e-05	ILMN_177438	CD96	-1.58032	1.71431e-06	2.90994e-05
ILMN_306831	PTMA	-1.58196	4.00975e-06	5.82046e-05	ILMN_306831	PTMA	-1.58196	4.00975e-06	5.82046e-05
ILMN_7427	PECI	-1.58257	2.046e-07	5.10261e-06	ILMN_7427	PECI	-1.58257	2.046e-07	5.10261e-06
ILMN_28131	CD4	-1.58644	1.06289e-05	0.000129359	ILMN_28131	CD4	-1.58644	1.06289e-05	0.000129359
ILMN_19702	NCR3	-1.59149	1.29757e-08	5.9074e-07	ILMN_19702	NCR3	-1.59149	1.29757e-08	5.9074e-07
ILMN_164289	ZNF91	-1.59221	1.78576e-10	2.10867e-08	ILMN_164289	ZNF91	-1.59221	1.78576e-10	2.10867e-08
ILMN_15416	ARL4C	-1.60112	8.40572e-10	6.81465e-08	ILMN_15416	ARL4C	-1.60112	8.40572e-10	6.81465e-08
ILMN_26383	NELL2	-1.60461	3.19177e-09	2.02536e-07	ILMN_26383	NELL2	-1.60461	3.19177e-09	2.02536e-07
ILMN_28190	FAIM3	-1.61052	2.09467e-05	0.000227284	ILMN_28190	FAIM3	-1.61052	2.09467e-05	0.000227284
ILMN_166343	HDC	-1.62869	0.00051389	0.00326779	ILMN_166343	HDC	-1.62869	0.00051389	0.00326779
ILMN_15572	HVCN1	-1.63429	1.58895e-07	4.17756e-06	ILMN_15572	HVCN1	-1.63429	1.58895e-07	4.17756e-06
ILMN_4641	HLA-DPB1	-1.6343	1.31458e-07	3.56437e-06	ILMN_4641	HLA-DPB1	-1.6343	1.31458e-07	3.56437e-06
ILMN_11204	PRKCH	-1.63553	5.51122e-07	1.13464e-05	ILMN_11204	PRKCH	-1.63553	5.51122e-07	1.13464e-05
ILMN_27526	RPS23	-1.64395	1.7822e-06	3.00451e-05	ILMN_27526	RPS23	-1.64395	1.7822e-06	3.00451e-05
ILMN_29547	CD5	-1.64735	0.00578519	0.0232323	ILMN_29547	CD5	-1.64735	0.00578519	0.0232323
ILMN_181020	FCGBP	-1.64813	2.61028e-07	6.20233e-06	ILMN_181020	FCGBP	-1.64813	2.61028e-07	6.20233e-06
ILMN_22954	RPLP0	-1.64941	4.2247e-08	1.46912e-06	ILMN_22954	RPLP0	-1.64941	4.2247e-08	1.46912e-06
ILMN_19396	PVRIG	-1.65468	1.26613e-06	2.25729e-05	ILMN_19396	PVRIG	-1.65468	1.26613e-06	2.25729e-05
ILMN_22530	CD6	-1.6577	8.34895e-05	0.000715975	ILMN_22530	CD6	-1.6577	8.34895e-05	0.000715975
ILMN_25816	TARP	-1.66228	8.99968e-09	4.40401e-07	ILMN_25816	TARP	-1.66228	8.99968e-09	4.40401e-07
ILMN_23515	CHI3L1	-1.66232	0.0034709	0.0154206	ILMN_23515	CHI3L1	-1.66232	0.0034709	0.0154206
ILMN_7704	IDO1	-1.66302	2.38399e-06	3.81825e-05	ILMN_7704	IDO1	-1.66302	2.38399e-06	3.81825e-05
ILMN_19890	RPS4X	-1.66567	2.26097e-08	9.01699e-07	ILMN_19890	RPS4X	-1.66567	2.26097e-08	9.01699e-07
ILMN_176606	CNTNAP2	-1.66721	7.80737e-06	0.000101309	ILMN_176606	CNTNAP2	-1.66721	7.80737e-06	0.000101309
ILMN_167909	RPL22	-1.6816	1.78786e-08	7.57512e-07	ILMN_167909	RPL22	-1.6816	1.78786e-08	7.57512e-07
ILMN_162866	CCR7	-1.68623	0.000409022	0.00271405	ILMN_162866	CCR7	-1.68623	0.000409022	0.00271405
ILMN_167150	SKAP1	-1.68959	2.39202e-09	1.64053e-07	ILMN_167150	SKAP1	-1.68959	2.39202e-09	1.64053e-07
ILMN_27943	GPR162	-1.69058	0.00131207	0.00702157	ILMN_27943	GPR162	-1.69058	0.00131207	0.00702157
ILMN_10714	KLHL3	-1.69203	5.46313e-10	4.89587e-08	ILMN_10714	KLHL3	-1.69203	5.46313e-10	4.89587e-08
ILMN_25992	GPR68	-1.70351	6.5532e-09	3.44252e-07	ILMN_25992	GPR68	-1.70351	6.5532e-09	3.44252e-07
ILMN_7544	FCRL3	-1.70372	3.09981e-11	5.19678e-09	ILMN_7544	FCRL3	-1.70372	3.09981e-11	5.19678e-09
ILMN_180917	CRTAP	-1.70617	1.1185e-07	3.14141e-06	ILMN_180917	CRTAP	-1.70617	1.1185e-07	3.14141e-06
ILMN_6829	ID3	-1.70663	6.78637e-10	5.75972e-08	ILMN_6829	ID3	-1.70663	6.78637e-10	5.75972e-08
ILMN_22173	ERAP2	-1.71459	0.000183586	0.00138732	ILMN_22173	ERAP2	-1.71459	0.000183586	0.00138732
ILMN_3512	STMN3	-1.71674	1.08992e-10	1.42313e-08	ILMN_3512	STMN3	-1.71674	1.08992e-10	1.42313e-08
ILMN_21945	PTGDR	-1.7172	7.7686e-15	7.81435e-12	ILMN_21945	PTGDR	-1.7172	7.7686e-15	7.81435e-12
ILMN_13197	NCALD	-1.7196	6.82635e-07	1.35425e-05	ILMN_13197	NCALD	-1.7196	6.82635e-07	1.35425e-05
ILMN_17690	MS4A7	-1.72998	0.000237476	0.00171807	ILMN_17690	MS4A7	-1.72998	0.000237476	0.00171807
ILMN_16110	PLEKHA1	-1.73233	2.30909e-11	4.09887e-09	ILMN_16110	PLEKHA1	-1.73233	2.30909e-11	4.09887e-09
ILMN_19998	EOMES	-1.73387	0.000439422	0.00287781	ILMN_19998	EOMES	-1.73387	0.000439422	0.00287781
ILMN_7433	CLC	-1.74161	0.00394784	0.0170833	ILMN_7433	CLC	-1.74161	0.00394784	0.0170833
ILMN_28036	UBASH3A	-1.74329	2.52178e-06	3.98192e-05	ILMN_28036	UBASH3A	-1.74329	2.52178e-06	3.98192e-05
ILMN_1003	P2RY5	-1.74678	5.75322e-07	1.17926e-05	ILMN_1003	P2RY5	-1.74678	5.75322e-07	1.17926e-05
ILMN_166428	RUNX3	-1.74688	7.55272e-07	1.47784e-05	ILMN_166428	RUNX3	-1.74688	7.55272e-07	1.47784e-05
ILMN_11224	TAGAP	-1.74731	2.85291e-06	4.38248e-05	ILMN_11224	TAGAP	-1.74731	2.85291e-06	4.38248e-05
ILMN_2252	HLA-DMB	-1.74959	0.000588686	0.00364942	ILMN_2252	HLA-DMB	-1.74959	0.000588686	0.00364942
ILMN_177433	CD2	-1.75974	2.78155e-06	4.29961e-05	ILMN_177433	CD2	-1.75974	2.78155e-06	4.29961e-05
ILMN_14666	NACAP1	-1.76902	5.33935e-11	7.88106e-09	ILMN_14666	NACAP1	-1.76902	5.33935e-11	7.88106e-09
ILMN_22620	TGFBR3	-1.76961	2.05521e-06	3.36048e-05	ILMN_22620	TGFBR3	-1.76961	2.05521e-06	3.36048e-05
ILMN_5440	DUSP6	-1.78335	2.96718e-07	6.8293e-06	ILMN_5440	DUSP6	-1.78335	2.96718e-07	6.8293e-06
ILMN_18740	CPVL	-1.79015	0.000492457	0.00315588	ILMN_18740	CPVL	-1.79015	0.000492457	0.00315588
ILMN_25950	SPOCK2	-1.79275	3.98439e-06	5.79159e-05	ILMN_25950	SPOCK2	-1.79275	3.98439e-06	5.79159e-05
ILMN_1007	PPP2R2B	-1.80792	2.12893e-06	3.45811e-05	ILMN_1007	PPP2R2B	-1.80792	2.12893e-06	3.45811e-05
ILMN_173747	D4S234E	-1.8211	7.74189e-08	2.35192e-06	ILMN_173747	D4S234E	-1.8211	7.74189e-08	2.35192e-06
ILMN_28992	FEZ1	-1.82351	3.7783e-12	1.02645e-09	ILMN_28992	FEZ1	-1.82351	3.7783e-12	1.02645e-09
ILMN_7859	PID1	-1.84032	1.1376e-17	7.72405e-14	ILMN_7859	PID1	-1.84032	1.1376e-17	7.72405e-14
ILMN_20570	MAL	-1.84187	3.67628e-05	0.000362147	ILMN_20570	MAL	-1.84187	3.67628e-05	0.000362147
ILMN_12613	KLRG1	-1.86228	8.01426e-06	0.000103401	ILMN_12613	KLRG1	-1.86228	8.01426e-06	0.000103401
ILMN_179575	IL8	-1.87513	0.00436049	0.0185331	ILMN_179575	IL8	-1.87513	0.00436049	0.0185331
ILMN_7704	INDO	-1.87589	9.13552e-07	1.71897e-05	ILMN_7704	INDO	-1.87589	9.13552e-07	1.71897e-05
ILMN_20406	CLIC3	-1.87677	1.86231e-06	3.11022e-05	ILMN_20406	CLIC3	-1.87677	1.86231e-06	3.11022e-05
ILMN_25826	SBK1	-1.88162	4.4861e-07	9.62384e-06	ILMN_25826	SBK1	-1.88162	4.4861e-07	9.62384e-06
ILMN_11976	SAMD3	-1.88528	9.62042e-09	4.64913e-07	ILMN_11976	SAMD3	-1.88528	9.62042e-09	4.64913e-07
ILMN_308075	GPR18	-1.88909	1.9392e-09	1.37153e-07	ILMN_308075	GPR18	-1.88909	1.9392e-09	1.37153e-07
ILMN_165993	EBI2	-1.89069	5.37346e-07	1.11318e-05	ILMN_165993	EBI2	-1.89069	5.37346e-07	1.11318e-05
ILMN_28175	PRF1	-1.91516	8.08153e-06	0.000104022	ILMN_28175	PRF1	-1.91516	8.08153e-06	0.000104022
ILMN_30265	LEF1	-1.96829	3.69966e-05	0.000363923	ILMN_30265	LEF1	-1.96829	3.69966e-05	0.000363923
ILMN_27341	OLFM1	-1.97939	1.41956e-09	1.06502e-07	ILMN_27341	OLFM1	-1.97939	1.41956e-09	1.06502e-07
ILMN_27622	P2RY10	-1.97972	4.61672e-11	7.1032e-09	ILMN_27622	P2RY10	-1.97972	4.61672e-11	7.1032e-09
ILMN_10868	GZMK	-1.98057	5.22423e-05	0.000484579	ILMN_10868	GZMK	-1.98057	5.22423e-05	0.000484579
ILMN_334759	RPS6P1	-1.99294	4.77401e-13	1.82148e-10	ILMN_334759	RPS6P1	-1.99294	4.77401e-13	1.82148e-10
ILMN_26107	CD8A	-2.00053	0.000515517	0.00327661	ILMN_26107	CD8A	-2.00053	0.000515517	0.00327661
ILMN_27372	PYHIN1	-2.0013	2.00595e-07	5.03361e-06	ILMN_27372	PYHIN1	-2.0013	2.00595e-07	5.03361e-06
ILMN_42282	HNRPA1L-2	-2.00495	2.3788e-11	4.19518e-09	ILMN_42282	HNRPA1L-2	-2.00495	2.3788e-11	4.19518e-09
ILMN_21963	CD74	-2.00706	1.92189e-08	7.92058e-07	ILMN_21963	CD74	-2.00706	1.92189e-08	7.92058e-07
ILMN_177898	ALDH1A1	-2.03494	6.57638e-07	1.31329e-05	ILMN_177898	ALDH1A1	-2.03494	6.57638e-07	1.31329e-05
ILMN_19719	TXK	-2.04199	4.25312e-13	1.67407e-10	ILMN_19719	TXK	-2.04199	4.25312e-13	1.67407e-10
ILMN_21648	GZMA	-2.04426	0.000112418	0.000919128	ILMN_21648	GZMA	-2.04426	0.000112418	0.000919128
ILMN_23555	GZMB	-2.04541	5.63904e-05	0.000515833	ILMN_23555	GZMB	-2.04541	5.63904e-05	0.000515833
ILMN_19736	LGALS2	-2.07907	2.12999e-05	0.000230472	ILMN_19736	LGALS2	-2.07907	2.12999e-05	0.000230472
ILMN_166148	GZMH	-2.08117	0.000409243	0.00271486	ILMN_166148	GZMH	-2.08117	0.000409243	0.00271486
ILMN_7314	HLA-DRA	-2.10333	9.5904e-06	0.000119316	ILMN_7314	HLA-DRA	-2.10333	9.5904e-06	0.000119316
ILMN_179102	FLJ43681	-2.10994	2.5758e-10	2.73605e-08	ILMN_179102	FLJ43681	-2.10994	2.5758e-10	2.73605e-08
ILMN_15995	CD160	-2.1223	1.52712e-06	2.64172e-05	ILMN_15995	CD160	-2.1223	1.52712e-06	2.64172e-05
ILMN_165404	BCL11B	-2.12615	8.00869e-07	1.5437e-05	ILMN_165404	BCL11B	-2.12615	8.00869e-07	1.5437e-05
ILMN_2211	GIMAP7	-2.14158	1.08144e-11	2.31266e-09	ILMN_2211	GIMAP7	-2.14158	1.08144e-11	2.31266e-09
ILMN_137414	IL7R	-2.15042	3.51709e-06	5.22195e-05	ILMN_137414	IL7R	-2.15042	3.51709e-06	5.22195e-05
ILMN_21664	PRSS33	-2.1524	8.33275e-05	0.000715037	ILMN_21664	PRSS33	-2.1524	8.33275e-05	0.000715037
ILMN_27583	CD247	-2.15294	1.8618e-06	3.11022e-05	ILMN_27583	CD247	-2.15294	1.8618e-06	3.11022e-05
ILMN_1899	HOPX	-2.15469	1.77201e-06	2.99291e-05	ILMN_1899	HOPX	-2.15469	1.77201e-06	2.99291e-05
ILMN_14916	TNFRSF25	-2.18606	3.40094e-07	7.62097e-06	ILMN_14916	TNFRSF25	-2.18606	3.40094e-07	7.62097e-06
ILMN_5312	HLA-DRB6	-2.20468	5.16619e-07	1.0793e-05	ILMN_5312	HLA-DRB6	-2.20468	5.16619e-07	1.0793e-05
ILMN_1541	GPR44	-2.22607	1.07444e-05	0.000130271	ILMN_1541	GPR44	-2.22607	1.07444e-05	0.000130271
ILMN_18172	HLA-DRB4	-2.23204	1.71728e-06	2.91316e-05	ILMN_18172	HLA-DRB4	-2.23204	1.71728e-06	2.91316e-05
ILMN_14422	S1PR5	-2.25395	5.97568e-07	1.21801e-05	ILMN_14422	S1PR5	-2.25395	5.97568e-07	1.21801e-05
ILMN_19931	IL2RB	-2.27351	3.95498e-08	1.39136e-06	ILMN_19931	IL2RB	-2.27351	3.95498e-08	1.39136e-06
ILMN_181267	CACNA2D3	-2.2924	2.47359e-08	9.66623e-07	ILMN_181267	CACNA2D3	-2.2924	2.47359e-08	9.66623e-07
ILMN_2506	CCR3	-2.31252	0.000284663	0.00199668	ILMN_2506	CCR3	-2.31252	0.000284663	0.00199668
ILMN_3762	KLRD1	-2.48064	2.03243e-10	2.32906e-08	ILMN_3762	KLRD1	-2.48064	2.03243e-10	2.32906e-08
ILMN_17459	GNLY	-2.5367	9.35585e-08	2.73528e-06	ILMN_17459	GNLY	-2.5367	9.35585e-08	2.73528e-06
ILMN_13606	HLA-DPA1	-2.68261	5.55146e-08	1.81216e-06	ILMN_13606	HLA-DPA1	-2.68261	5.55146e-08	1.81216e-06
ILMN_41744	HLA-DQA1	-2.74287	7.8785e-08	2.38011e-06	ILMN_41744	HLA-DQA1	-2.74287	7.8785e-08	2.38011e-06
ILMN_23858	GPR56	-2.77581	6.16511e-08	1.97402e-06	ILMN_23858	GPR56	-2.77581	6.16511e-08	1.97402e-06
ILMN_16684	FGFBP2	-2.92182	6.17085e-08	1.97402e-06	ILMN_16684	FGFBP2	-2.92182	6.17085e-08	1.97402e-06
ILMN_18288	FCER1A	-3.34822	2.31952e-08	9.20993e-07	ILMN_18288	FCER1A	-3.34822	2.31952e-08	9.20993e-07

[truncated: 4 more sheets: J., K., L., M.]
