# Supplementary material for: Genetic signature related to heme-hemoglobin metabolism pathway in sepsis secondary to pneumonia
Source: NPJ Syst Biol Appl. 2019 Aug 1;5:26. doi: 10.1038/s41540-019-0105-4 (PMC6672010; doi:10.1038/s41540-019-0105-4)
Supplement: Supplementary file 4 — Supplementary Material 4 [file 41540_2019_105_MOESM4_ESM.xlsx]

## Sheet: Guidance
Tab	Descrition
A.	Summary of HEME / HEMOGLOBIN results
B.	DEGs_SV-Controls
C.	DEGs_NSV-Controls
D	HALLMARK_ SV
E	HALLMARK_NSV

## Sheet: A.
Summary of HEME / HEMOGLOBIN results
	SV	NSV		19 DEGs found in S3 in at least one of the group
Nº DEGs	584	775		AHSP
↑/↓	↑231 and ↓353	↑298 and ↓477		ALAS2
FDR	2.66e-08	5.33e-09		AQP3
Enrichment position	8th of 40	10th of 48		BPGM
Nº Genes	16	19		CA1
	↑ AHSP	↑ AHSP		GYPA
	↑ ALAS2	↑ ALAS2		GYPB
	↓ AQP3	↓ AQP3		HBD
	↑ BPGM	↑ BPGM		ISCA1
	↑ CA1	↑ CA1		LRP10
	↑ GYPA	↑ GCLM		MBOAT2
	↑ GYPB	↑ GYPA		NUDT4
	↑ HBD	↑ GYPB		RHCE
	↑ ISCA1	↑ HBD		SLC22A4
	↑ LRP10	↑ ISCA1		SNCA
	↑ MBOAT2	↑ LMO2		XK
	↑ NUDT4	↑ LRP10		GCLM
	↑ RHCE	↑ MBOAT2		LMO2
	↑ SLC22A4	↑ NUDT4		TMCC2
	↑ SNCA	↑ RHCE
	↑ XK	↑ SLC22A4
		↑ SNCA
		↑ TMCC2
		↑ XK

## Sheet: B.
HALLMARK SV
HALLMARK Name	Description	Genes in Overlap	FDR
ALLOGRAFT REJECTION	Genes up-regulated during transplant rejection.	30	7.09e-22
COMPLEMENT	Genes encoding components of the complement system, which is part of the innate immune system.	26	1.33e-17
INTERFERON GAMMA RESPONSE	Genes up-regulated in response to IFNG [GeneID=3458].	23	1.49e-14
IL2 STAT5 SIGNALING	Genes up-regulated by STAT5 in response to IL2 stimulation.	20	8e-12
INFLAMMATORY RESPONSE	Genes defining inflammatory response.	20	8e-12
TNFA SIGNALING VIA NFKB	Genes regulated by NF-kB in response to TNF [GeneID=7124].	20	8e-12
ESTROGEN RESPONSE EARLY	Genes defining early response to estrogen.	17	4.46e-09
HEME METABOLISM	Genes involved in metabolism of heme (a cofactor consisting of iron and porphyrin) and erythroblast differentiation.	16	2.66e-08
KRAS SIGNALING UP	Genes up-regulated by KRAS activation.	16	2.66e-08
APOPTOSIS	Genes mediating programmed cell death (apoptosis) by activation of caspases.	12	4.28e-06
COAGULATION	Genes encoding components of blood coagulation system; also up-regulated in platelets.	11	5.48e-06
ADIPOGENESIS	Genes up-regulated during adipocyte differentiation (adipogenesis).	13	5.48e-06
G2M CHECKPOINT	Genes involved in the G2/M checkpoint, as in progression through the cell division cycle.	13	5.48e-06
ANDROGEN RESPONSE	Genes defining response to androgens.	9	1.67e-05
FATTY ACID METABOLISM	Genes encoding proteins involved in metabolism of fatty acids.	10	9.71e-05
E2F TARGETS	Genes encoding cell cycle related targets of E2F transcription factors.	11	0.000119
HYPOXIA	Genes up-regulated in response to low oxygen levels (hypoxia).	11	0.000119
P53 PATHWAY	Genes involved in p53 pathways and networks.	11	0.000119
UNFOLDED PROTEIN RESPONSE	Genes up-regulated during unfolded protein response, a cellular stress response related to the endoplasmic reticulum.	8	0.000219
APICAL SURFACE	Genes encoding proteins over-represented on the apical surface of epithelial cells, e.g., important for cell polarity (apical area).	5	0.000471
ESTROGEN RESPONSE LATE	Genes defining late response to estrogen.	10	0.000471
MYC TARGETS V1	A subgroup of genes regulated by MYC - version 1 (v1).	10	0.000471
UV RESPONSE DN	Genes down-regulated in response to ultraviolet (UV) radiation.	8	0.000954
IL6 JAK STAT3 SIGNALING	Genes up-regulated by IL6 [GeneID=3569] via STAT3 [GeneID=6774], e.g., during acute phase response.	6	0.00154
MITOTIC SPINDLE	Genes important for mitotic spindle assembly.	9	0.00174
OXIDATIVE PHOSPHORYLATION	Genes encoding proteins involved in oxidative phosphorylation.	9	0.00174
WNT BETA CATENIN SIGNALING	Genes up-regulated by activation of WNT signaling through accumulation of beta catenin CTNNB1 [GeneID=1499].	4	0.00326
PEROXISOME	Genes encoding components of peroxisome.	6	0.00333
BILE ACID METABOLISM	Genes involve in metabolism of bile acids and salts.	6	0.00467
XENOBIOTIC METABOLISM	Genes encoding proteins involved in processing of drugs and other xenobiotics.	8	0.00592
TGF BETA SIGNALING	Genes up-regulated in response to TGFB1 [GeneID=7040].	4	0.00714
MYC TARGETS V2	A subgroup of genes regulated by MYC - version 2 (v2).	4	0.00893
PI3K AKT MTOR SIGNALING	Genes up-regulated by activation of the PI3K/AKT/mTOR pathway.	5	0.0149
APICAL JUNCTION	Genes encoding components of apical junction complex.	7	0.0177
MYOGENESIS	Genes involved in development of skeletal muscle (myogenesis).	7	0.0177
CHOLESTEROL HOMEOSTASIS	Genes involved in cholesterol homeostasis.	4	0.0185
SPERMATOGENESIS	Genes up-regulated during production of male gametes (sperm), as in spermatogenesis.	5	0.0354
INTERFERON ALPHA RESPONSE	Genes up-regulated in response to alpha interferon proteins.	4	0.0423
EPITHELIAL MESENCHYMAL TRANSITION	Genes defining epithelial-mesenchymal transition, as in wound healing, fibrosis and metastasis.	6	0.0483
DNA REPAIR	Genes involved in DNA repair.	5	0.0483
16 DEGs related to HEME
AHSP
ALAS2
AQP3
BPGM
CA1
GYPA
GYPB
HBD
ISCA1
LRP10
MBOAT2
NUDT4
RHCE
SLC22A4
SNCA
XK

## Sheet: C.
HALLMARK NSV
HALLMARK Name	Description	Genes in Overlap	FDR
ALLOGRAFT REJECTION	Genes up-regulated during transplant rejection.	38	2.85e-27
IL2 STAT5 SIGNALING	Genes up-regulated by STAT5 in response to IL2 stimulation.	30	1.15e-18
INTERFERON GAMMA RESPONSE	Genes up-regulated in response to IFNG [GeneID=3458].	29	8.39e-18
COMPLEMENT	Genes encoding components of the complement system, which is part of the innate immune system.	28	6.61e-17
INFLAMMATORY RESPONSE	Genes defining inflammatory response.	24	3.5e-13
TNFA SIGNALING VIA NFKB	Genes regulated by NF-kB in response to TNF [GeneID=7124].	24	3.5e-13
ESTROGEN RESPONSE EARLY	Genes defining early response to estrogen.	20	9.74e-10
KRAS SIGNALING UP	Genes up-regulated by KRAS activation.	20	9.74e-10
APOPTOSIS	Genes mediating programmed cell death (apoptosis) by activation of caspases.	18	1.14e-09
HEME METABOLISM	Genes involved in metabolism of heme (a cofactor consisting of iron and porphyrin) and erythroblast differentiation.	19	5.33e-09
ANDROGEN RESPONSE	Genes defining response to androgens.	12	4.92e-07
G2M CHECKPOINT	Genes involved in the G2/M checkpoint, as in progression through the cell division cycle.	16	9.22e-07
HYPOXIA	Genes up-regulated in response to low oxygen levels (hypoxia).	16	9.22e-07
UNFOLDED PROTEIN RESPONSE	Genes up-regulated during unfolded protein response, a cellular stress response related to the endoplasmic reticulum.	12	1.34e-06
E2F TARGETS	Genes encoding cell cycle related targets of E2F transcription factors.	15	4.01e-06
P53 PATHWAY	Genes involved in p53 pathways and networks.	15	4.01e-06
COAGULATION	Genes encoding components of blood coagulation system; also up-regulated in platelets.	12	9.38e-06
ADIPOGENESIS	Genes up-regulated during adipocyte differentiation (adipogenesis).	14	1.69e-05
MYC TARGETS V1	A subgroup of genes regulated by MYC - version 1 (v1).	14	1.69e-05
ESTROGEN RESPONSE LATE	Genes defining late response to estrogen.	13	7.44e-05
PEROXISOME	Genes encoding components of peroxisome.	9	0.000133
BILE ACID METABOLISM	Genes involve in metabolism of bile acids and salts.	9	0.000226
UV RESPONSE DN	Genes down-regulated in response to ultraviolet (UV) radiation.	10	0.000306
NOTCH SIGNALING	Genes up-regulated by activation of Notch signaling.	5	0.000339
FATTY ACID METABOLISM	Genes encoding proteins involved in metabolism of fatty acids.	10	0.000598
EPITHELIAL MESENCHYMAL TRANSITION	Genes defining epithelial-mesenchymal transition, as in wound healing, fibrosis and metastasis.	11	0.000902
MITOTIC SPINDLE	Genes important for mitotic spindle assembly.	11	0.000902
MYOGENESIS	Genes involved in development of skeletal muscle (myogenesis).	11	0.000902
IL6 JAK STAT3 SIGNALING	Genes up-regulated by IL6 [GeneID=3569] via STAT3 [GeneID=6774], e.g., during acute phase response.	7	0.001
WNT BETA CATENIN SIGNALING	Genes up-regulated by activation of WNT signaling through accumulation of beta catenin CTNNB1 [GeneID=1499].	5	0.001
APICAL SURFACE	Genes encoding proteins over-represented on the apical surface of epithelial cells, e.g., important for cell polarity (apical area).	5	0.0012
APICAL JUNCTION	Genes encoding components of apical junction complex.	10	0.00286
TGF BETA SIGNALING	Genes up-regulated in response to TGFB1 [GeneID=7040].	5	0.00288
UV RESPONSE UP	Genes up-regulated in response to ultraviolet (UV) radiation.	8	0.00692
MTORC1 SIGNALING	Genes up-regulated through activation of mTORC1 complex.	9	0.00814
OXIDATIVE PHOSPHORYLATION	Genes encoding proteins involved in oxidative phosphorylation.	9	0.00814
XENOBIOTIC METABOLISM	Genes encoding proteins involved in processing of drugs and other xenobiotics.	9	0.00814
REACTIVE OXIGEN SPECIES PATHWAY	Genes up-regulated by reactive oxigen species (ROS).	4	0.0111
DNA REPAIR	Genes involved in DNA repair.	7	0.0156
MYC TARGETS V2	A subgroup of genes regulated by MYC - version 2 (v2).	4	0.0189
KRAS SIGNALING DN	Genes down-regulated by KRAS activation.	8	0.0218
HEDGEHOG SIGNALING	Genes up-regulated by activation of hedgehog signaling.	3	0.0249
INTERFERON ALPHA RESPONSE	Genes up-regulated in response to alpha interferon proteins.	5	0.0255
SPERMATOGENESIS	Genes up-regulated during production of male gametes (sperm), as in spermatogenesis.	6	0.0275
PANCREAS BETA CELLS	Genes specifically up-regulated in pancreatic beta cells.	3	0.0307
PI3K AKT MTOR SIGNALING	Genes up-regulated by activation of the PI3K/AKT/mTOR pathway.	5	0.0321
CHOLESTEROL HOMEOSTASIS	Genes involved in cholesterol homeostasis.	4	0.0356
GLYCOLYSIS	Genes encoding proteins involved in glycolysis and gluconeogenesis.	7	0.0496
19 DEGs related to HEME
AHSP
ALAS2
AQP3
BPGM
CA1
GCLM
GYPA
GYPB
HBD
ISCA1
LMO2
LRP10
MBOAT2
NUDT4
RHCE
SLC22A4
SNCA
TMCC2
XK

## Sheet: D.
DEGs in SV-Controls
Transcript	Gene Name	log2FC	P.Value	adj.P.Val
11730765_at	CD177	6.27751	1.45903e-47	7.1342e-45
11754669_a_at	ARG1	5.25824	6.87585e-57	1.35828e-53
11729349_at	MMP8	5.17476	9.06552e-27	2.95713e-25
11757277_x_at	HP	5.09603	7.27483e-45	2.49496e-42
11725889_at	MCEMP1	4.65275	2.53535e-57	5.44394e-54
11735264_at	CLEC4D	4.31289	1.36586e-42	3.33934e-40
11737911_a_at	GPR84	4.16181	2.44181e-30	1.15068e-28
11718130_s_at	OLFM4	4.15105	4.3002e-17	5.62122e-16
11730008_x_at	RETN	4.03949	7.7698e-31	3.89959e-29
11756334_x_at	ANXA3	4.03143	8.82631e-57	1.55677e-53
11732425_at	ANKRD22	3.92487	6.87221e-37	7.31446e-35
11729844_at	VNN1	3.91589	5.09169e-43	1.33754e-40
11757634_a_at	LCN2	3.66943	7.60753e-23	1.70931e-21
11724792_a_at	PGS1	3.61834	3.32824e-48	1.80624e-45
11739949_at	PFKFB2	3.53384	1.95892e-25	5.66082e-24
11728500_a_at	IL1R2	3.47144	2.92395e-41	5.99179e-39
11717039_a_at	GADD45A	3.46224	2.97573e-45	1.05726e-42
11723193_s_at	LTF	3.41029	4.59302e-18	6.55959e-17
11730096_a_at	BCL2A1	3.35541	2.6738e-35	2.37497e-33
11725276_a_at	CDK5RAP2	3.34882	3.88633e-29	1.61694e-27
11725138_at	S100A12	3.18546	4.20062e-66	4.14904e-62
11755743_a_at	ECRP	3.11055	6.85459e-41	1.3172e-38
11726895_a_at	IRAK3	3.05133	5.80738e-48	3.01898e-45
11719218_at	SOCS3	3.02818	1.15332e-28	4.57861e-27
11750078_a_at	GYG1	3.01393	1.47426e-35	1.36089e-33
11735275_at	IL18R1	2.99745	1.29981e-31	7.23704e-30
11716580_s_at	CYSTM1	2.96311	1.47161e-53	1.7304e-50
11729583_x_at	CA1	2.94592	3.50244e-17	4.62491e-16
11729289_a_at	BMX	2.9271	5.71996e-38	7.11552e-36
11729344_at	BPI	2.92672	2.31744e-20	4.10358e-19
11751217_x_at	CEACAM1	2.91977	7.79917e-24	1.92681e-22
11719657_a_at	MMP9	2.91741	2.17e-34	1.7454e-32
11751570_a_at	MS4A4A	2.91525	5.72908e-32	3.3444e-30
11734495_a_at	GRB10	2.88177	4.38267e-38	5.58161e-36
11761102_x_at	FCAR	2.86712	7.56942e-40	1.28022e-37
11752193_a_at	RGL4	2.8666	7.03429e-34	5.21615e-32
11747820_x_at	UPP1	2.85649	2.85099e-52	2.87345e-49
11744076_a_at	OLAH	2.8519	2.26515e-20	4.01532e-19
11758685_s_at	CEACAM8	2.84835	8.43592e-13	7.6136e-12
11729772_at	RNASE2	2.84494	3.91834e-41	7.83445e-39
11743657_x_at	HPGD	2.81155	3.97239e-15	4.41351e-14
11730973_a_at	CA4	2.79468	1.13075e-35	1.05364e-33
11731200_a_at	TLR5	2.77043	6.22317e-43	1.60072e-40
11753348_a_at	SAMSN1	2.74684	2.38424e-30	1.12615e-28
11757480_x_at	IFI27	2.71949	2.74674e-08	1.58045e-07
11732642_at	PGLYRP1	2.70907	5.04624e-34	3.8578e-32
11725310_at	CRISP3	2.70895	8.78305e-17	1.11909e-15
11749061_x_at	STOM	2.66999	7.63191e-29	3.0718e-27
11746408_a_at	SORT1	2.66198	2.00759e-34	1.63071e-32
11757306_s_at	CD59	2.62499	4.18641e-47	1.98798e-44
11726124_at	TCN1	2.61753	1.60592e-17	2.18355e-16
11748031_a_at	ALPL	2.6173	1.29634e-28	5.10944e-27
11729091_a_at	ZDHHC19	2.57394	2.06559e-17	2.78643e-16
11742375_a_at	LILRA5	2.56689	4.62231e-44	1.41787e-41
11742487_a_at	MAPK14	2.5487	3.5824e-42	8.42478e-40
11728137_at	XK	2.54529	3.89637e-16	4.69103e-15
11744141_x_at	FOLR3	2.52835	3.64665e-20	6.32351e-19
11739366_at	ASPH	2.52314	6.60683e-25	1.8137e-23
11724606_a_at	MAP2K6	2.49243	2.73089e-32	1.66915e-30
11755872_a_at	ATP11B	2.48054	8.08779e-25	2.20554e-23
11718635_at	KIF1B	2.47703	4.03276e-35	3.49407e-33
11717732_s_at	PFKFB3	2.46393	8.82174e-31	4.39184e-29
11725385_at	UGCG	2.46011	7.95749e-31	3.98569e-29
11723729_at	KREMEN1	2.45154	9.02946e-25	2.44881e-23
11728507_at	LY96	2.41716	5.22828e-26	1.58213e-24
11727089_a_at	DACH1	2.39819	2.49691e-22	5.31062e-21
11736311_x_at	FCGR1A	2.38568	3.17583e-28	1.19221e-26
11739565_a_at	FKBP5	2.38374	2.38519e-30	1.12615e-28
11757186_a_at	HK3	2.38371	7.16777e-41	1.37205e-38
11735504_a_at	NLRC4	2.38125	1.6808e-31	9.22312e-30
11720077_at	EXOSC4	2.36151	1.53182e-24	4.05633e-23
11715695_x_at	COX7B	2.35693	5.36156e-22	1.10374e-20
11724635_at	YOD1	2.35379	9.54374e-21	1.75737e-19
11737167_at	ANKRD34B	2.33137	5.02654e-17	6.53093e-16
11762183_at	CR1	2.3271	7.28525e-33	4.71545e-31
11720409_s_at	CYP1B1	2.28996	4.27192e-25	1.20076e-23
11723553_at	F5	2.26787	1.38003e-31	7.65775e-30
11732017_a_at	IL18RAP	2.26515	3.28444e-33	2.20687e-31
11734451_at	SULT1B1	2.22614	3.82263e-31	2.00621e-29
11754454_s_at	LRP10	2.19601	7.94897e-34	5.8331e-32
11730458_at	AIM2	2.18887	1.16786e-21	2.31778e-20
11727842_at	SLC11A1	2.1841	2.95596e-23	6.94165e-22
11736898_s_at	NAIP	2.18067	1.16415e-25	3.41608e-24
11744474_s_at	IDI1	2.17972	7.95795e-17	1.01685e-15
11755485_a_at	OPLAH	2.15263	4.80732e-31	2.48862e-29
11719223_a_at	DYSF	2.14776	2.04142e-38	2.68847e-36
11725154_a_at	TDRD9	2.14618	8.03098e-20	1.34492e-18
11757924_s_at	SIPA1L2	2.13617	5.96549e-22	1.21992e-20
11718369_a_at	GALNT14	2.12241	2.89953e-21	5.58923e-20
11743687_s_at	HMGB2	2.11946	1.13701e-33	8.17356e-32
11760294_a_at	CD55	2.11501	2.25474e-28	8.63199e-27
11719581_a_at	BPGM	2.11113	3.84112e-11	2.97798e-10
11736739_at	CLEC5A	2.07656	7.06131e-18	9.89304e-17
11722887_x_at	EMB	2.07048	4.00597e-21	7.61798e-20
11752739_s_at	SLC2A14	2.05569	1.73199e-37	2.01262e-35
11755746_s_at	CNIH4	2.05496	6.69188e-39	9.41553e-37
11726583_s_at	CKAP4	2.05356	4.40437e-45	1.53179e-42
11739553_a_at	GAS7	2.04696	4.8665e-35	4.1509e-33
11731452_s_at	SEC62	2.0396	1.673e-20	3.00447e-19
11755694_a_at	AGFG1	2.02381	1.47884e-34	1.21273e-32
11727146_at	GPR160	2.02016	1.56687e-23	3.7747e-22
11732349_at	LILRA6	2.01576	1.16524e-38	1.58531e-36
11744904_a_at	ORM1	2.013	6.3942e-11	4.84406e-10
11731161_at	ITGA2B	2.01232	4.40452e-15	4.86952e-14
11720766_a_at	METTL9	2.01035	1.89895e-39	2.99282e-37
11723899_a_at	DHRS9	2.00965	6.33762e-15	6.90012e-14
11754453_s_at	NUDT4	2.00475	1.33852e-13	1.29973e-12
11717215_a_at	ATP9A	2.00235	7.38367e-17	9.46651e-16
11743636_at	TNFAIP6	1.99848	5.16149e-25	1.43286e-23
11725213_at	METTL7B	1.99537	1.63659e-14	1.71895e-13
11744888_a_at	LMNB1	1.99123	5.24531e-25	1.45449e-23
11743093_a_at	LIN7A	1.9824	4.75388e-31	2.46612e-29
11715863_x_at	DDAH2	1.97988	3.72272e-37	4.08556e-35
11731448_a_at	SNCA	1.9728	2.68796e-10	1.91196e-09
11725124_at	CST7	1.97066	3.70692e-32	2.22343e-30
11722705_at	B3GNT5	1.96933	2.35142e-16	2.88658e-15
11735079_at	RNASE3	1.92827	2.52763e-14	2.61533e-13
11739399_s_at	C20orf194	1.91158	6.20857e-35	5.24131e-33
11723205_a_at	PGD	1.9108	1.04383e-32	6.66026e-31
11743470_a_at	WDFY3	1.90656	6.05607e-24	1.51282e-22
11716033_at	SLPI	1.90483	4.29034e-17	5.60981e-16
11758331_s_at	LINC00266-1	1.90469	4.29764e-16	5.15654e-15
11730976_a_at	NSUN7	1.90309	3.46075e-22	7.26979e-21
11720717_a_at	FGF13	1.89825	5.34953e-11	4.08208e-10
11728810_a_at	ECHDC3	1.88993	1.54537e-16	1.92873e-15
11721090_at	THBS1	1.88906	1.75448e-11	1.40273e-10
11751652_x_at	PLSCR1	1.88564	1.56582e-23	3.77401e-22
11746650_a_at	ACER3	1.88496	3.21966e-21	6.18701e-20
11728617_at	CARD6	1.87865	4.20068e-34	3.23643e-32
11718025_at	IL1R1	1.87753	3.72127e-24	9.4585e-23
11728224_a_at	UBE2J1	1.87441	9.78547e-29	3.90991e-27
11753775_x_at	TXN	1.86437	2.34092e-39	3.60151e-37
11753662_x_at	GYPB	1.86229	1.74091e-09	1.13921e-08
11730900_s_at	MBOAT2	1.8613	6.2535e-47	2.91354e-44
11718048_a_at	GLRX	1.85799	5.57899e-21	1.04484e-19
11722053_a_at	NQO2	1.85726	1.5152e-24	4.01447e-23
11757677_x_at	UBE2F	1.84611	2.42969e-38	3.16603e-36
11718997_at	AHSP	1.84568	1.70384e-12	1.49673e-11
11720349_at	ROPN1L	1.84451	5.30874e-31	2.72817e-29
11743264_x_at	C14orf2	1.84201	1.27393e-24	3.40261e-23
11732546_at	DEFA4	1.83934	2.68473e-06	1.2124e-05
11763960_a_at	NDUFB3	1.83759	4.45632e-29	1.84321e-27
11736761_at	CARD16	1.83565	1.52633e-27	5.33848e-26
11750979_a_at	GPR97	1.83244	1.73836e-29	7.45229e-28
11755797_x_at	ADAM9	1.81841	3.60773e-21	6.8792e-20
11721302_a_at	CLEC2B	1.81584	2.56213e-12	2.21135e-11
11750700_a_at	ACSL1	1.81398	2.87807e-25	8.20648e-24
11753823_a_at	S100A8	1.80643	8.13062e-70	2.00769e-65
11748081_a_at	FLOT1	1.80194	5.18129e-41	1.01541e-38
11749789_a_at	TP53I3	1.7974	6.16125e-20	1.04417e-18
11729677_a_at	SLC26A8	1.78177	2.33533e-31	1.26185e-29
11724454_at	SLC22A4	1.77801	3.58921e-46	1.45293e-43
11736092_at	GCA	1.77711	1.55161e-18	2.30044e-17
11726688_at	CAMP	1.776	1.56287e-13	1.50868e-12
11728592_at	IPO11	1.77549	8.10337e-17	1.03489e-15
11748280_a_at	SERPINB1	1.77183	8.06997e-41	1.52699e-38
11744219_at	G0S2	1.77008	2.98459e-15	3.35297e-14
11720547_a_at	PDSS1	1.76472	5.3592e-13	4.92959e-12
11745654_a_at	ST6GALNAC3	1.76016	3.74039e-19	5.8998e-18
11724021_at	HIST1H2BD	1.7598	3.43617e-21	6.57492e-20
11748733_a_at	KCTD7	1.75717	1.95636e-28	7.54817e-27
11753618_a_at	ADM	1.75322	1.07598e-24	2.89425e-23
11735170_at	MXD3	1.75165	4.67246e-22	9.69554e-21
11725438_a_at	HBD	1.74377	3.15206e-09	2.00422e-08
11752249_a_at	MCTP2	1.73933	2.21192e-22	4.73711e-21
11723525_at	TBC1D8	1.7384	3.54361e-18	5.10218e-17
11718347_a_at	S100P	1.73657	2.67518e-18	3.89265e-17
11718804_x_at	PDCD10	1.73182	5.90184e-20	1.00299e-18
11732904_a_at	CLEC1B	1.71404	1.01401e-15	1.18137e-14
11743067_at	SIAH2	1.71101	1.84521e-12	1.61402e-11
11721864_s_at	SLC37A3	1.70902	1.28882e-19	2.1132e-18
11719155_a_at	DRAM1	1.70834	2.51193e-24	6.50179e-23
11729155_at	CEACAM6	1.69953	6.62161e-08	3.64484e-07
11728679_a_at	CD163	1.69639	4.5751e-11	3.51776e-10
11733140_s_at	ARL4A	1.69419	1.62587e-25	4.73439e-24
11754909_a_at	C2orf88	1.6851	2.56299e-13	2.42854e-12
11727965_at	ELANE	1.68311	4.85077e-08	2.71333e-07
11742657_x_at	HIST2H2AA3	1.67965	1.69026e-33	1.17736e-31
11726565_at	COL17A1	1.67357	6.92043e-12	5.74021e-11
11719707_a_at	DHRS13	1.67271	1.25515e-22	2.75987e-21
11736538_s_at	RHCE	1.67206	5.65225e-09	3.50549e-08
11737606_s_at	ZNF438	1.66649	4.7938e-29	1.97453e-27
11759322_at	BCL6	1.66578	1.38506e-32	8.71371e-31
11718812_a_at	MKNK1	1.65177	1.43153e-24	3.80503e-23
11751459_x_at	LRG1	1.65006	1.08243e-24	2.91001e-23
11734745_a_at	ALAS2	1.64724	1.30438e-11	1.05448e-10
11752965_a_at	GRINA	1.64562	2.47256e-34	1.97589e-32
11723585_a_at	SMPDL3A	1.64526	1.10815e-09	7.37858e-09
11727180_a_at	PHTF1	1.63649	6.28207e-25	1.73225e-23
11760501_a_at	WSB1	1.63395	1.24997e-21	2.4732e-20
11717716_at	FNDC3B	1.63312	4.78658e-25	1.33253e-23
11745272_a_at	ATP6V1C1	1.63016	5.00172e-18	7.11701e-17
11726393_at	FGD4	1.62614	2.43931e-29	1.03406e-27
11729338_x_at	PSTPIP2	1.62261	7.19544e-24	1.78212e-22
11731727_x_at	CASP5	1.62251	7.22894e-11	5.45218e-10
11727262_at	ENTPD7	1.61949	3.05878e-11	2.39513e-10
11743221_at	GPR141	1.61607	7.15719e-24	1.77353e-22
11724676_a_at	KLHL2	1.61478	3.29784e-11	2.57253e-10
11743087_at	PPBP	1.61331	2.17925e-17	2.9334e-16
11718852_a_at	SRPK1	1.61229	6.03356e-33	3.93624e-31
11715369_s_at	NDUFA4	1.60703	3.58161e-19	5.6602e-18
11741396_s_at	GGT1	1.60589	1.20524e-16	1.51881e-15
11718846_a_at	SH3GLB1	1.60154	1.10783e-33	7.98705e-32
11732481_a_at	ITGAM	1.59828	1.33146e-32	8.3979e-31
11720646_at	SPTLC2	1.59739	8.93225e-23	1.98796e-21
11731134_a_at	LTB4R	1.58985	1.63442e-29	7.03726e-28
11744286_s_at	CBS	1.58487	1.24386e-13	1.21066e-12
11722070_a_at	CHPT1	1.58348	3.95457e-22	8.26144e-21
11717514_a_at	ANXA1	1.57659	2.94528e-21	5.673e-20
11716467_x_at	ISCA1	1.56842	5.51177e-11	4.19929e-10
11746560_a_at	TREML1	1.56165	5.94147e-11	4.51424e-10
11731778_a_at	MARC1	1.55903	7.12408e-20	1.19833e-18
11756547_a_at	CLU	1.55646	4.29967e-19	6.73679e-18
11723338_a_at	PDGFC	1.55175	6.73206e-09	4.13983e-08
11737280_at	IFIT1B	1.55081	2.75103e-06	1.24053e-05
11749610_a_at	CD58	1.54863	3.2406e-17	4.29408e-16
11723251_at	RPS15A	1.54819	1.10931e-16	1.40401e-15
11758661_s_at	CDKN2C	1.53919	5.20523e-18	7.39119e-17
11721099_at	C3AR1	1.53545	2.2312e-16	2.74105e-15
11757295_x_at	KIAA0391	1.53077	2.42563e-21	4.69405e-20
11732236_a_at	GYPA	1.52173	3.58767e-08	2.0375e-07
11724178_a_at	DAAM2	1.5217	1.07968e-08	6.51531e-08
11716289_a_at	BLOC1S1	1.5214	6.6872e-32	3.8536e-30
11719411_at	RAB32	1.52086	8.84635e-38	1.06558e-35
11740163_at	FUT7	1.52025	5.93415e-23	1.3499e-21
11724375_at	PAG1	1.51981	2.44766e-16	3.00099e-15
11755214_a_at	TMTC1	1.51874	4.68521e-10	3.25114e-09
11715690_x_at	CD164	1.51546	1.28542e-24	3.43146e-23
11739733_a_at	CPEB4	1.51267	6.95229e-38	8.49866e-36
11721035_x_at	PPP1R3B	1.51019	3.65628e-17	4.82032e-16
11728773_a_at	ZDHHC3	1.51001	1.48033e-38	1.98123e-36
11743180_at	NPAT	-1.50115	1.68754e-33	1.17713e-31
11725136_a_at	MYOM2	-1.50335	5.31393e-16	6.32675e-15
11720055_at	METAP1	-1.50366	5.91476e-39	8.46685e-37
11740871_a_at	MS4A7	-1.50509	8.00693e-11	6.01598e-10
11754575_s_at	AHNAK	-1.50946	1.52012e-17	2.07383e-16
11737423_a_at	NLRP1	-1.51061	4.98361e-19	7.74695e-18
11715680_s_at	C12orf57	-1.51138	4.82435e-18	6.87606e-17
11717944_at	FNBP4	-1.51284	1.81826e-41	3.83746e-39
11729531_a_at	MAP3K4	-1.51368	5.99499e-40	1.02446e-37
11755205_a_at	HSPH1	-1.51404	1.55518e-09	1.0216e-08
11755546_a_at	LFNG	-1.51809	5.22526e-32	3.06478e-30
11752498_a_at	NUP54	-1.51821	6.81743e-17	8.76557e-16
11763714_a_at	SSBP2	-1.52076	3.2389e-40	5.71272e-38
11734051_a_at	TRAT1	-1.52396	2.29649e-18	3.35546e-17
11720000_at	SYNJ2BP	-1.52483	1.69901e-41	3.60118e-39
11741210_a_at	HSPA8	-1.52909	7.12928e-24	1.7675e-22
11715547_at	TMEM109	-1.53236	1.14793e-51	1.06966e-48
11743468_at	DKC1	-1.53463	7.04424e-30	3.154e-28
11732545_s_at	NOB1	-1.53563	2.11593e-33	1.44533e-31
11742697_a_at	ITM2A	-1.54103	1.22332e-15	1.41321e-14
11718535_at	NKTR	-1.54264	1.52724e-23	3.68462e-22
11722857_a_at	FBXO16	-1.54397	2.95082e-32	1.79249e-30
11717677_a_at	CYFIP2	-1.54602	8.95738e-26	2.64892e-24
11715125_at	MORC2	-1.54622	5.31039e-38	6.65632e-36
11758326_s_at	THEM4	-1.54985	2.71025e-49	1.69428e-46
11730752_s_at	AGPAT5	-1.55643	7.66801e-27	2.51456e-25
11722829_x_at	SDAD1	-1.55667	1.17937e-35	1.09482e-33
11742850_x_at	HLA-DRA	-1.5594	3.50403e-21	6.6918e-20
11719016_at	PQLC3	-1.56071	8.63843e-20	1.44274e-18
11717205_at	RSAD1	-1.56474	4.54567e-39	6.68132e-37
11717085_a_at	PRPS1	-1.56706	5.84701e-38	7.25529e-36
11752549_x_at	ALDH1A1	-1.56733	8.39053e-31	4.18984e-29
11742933_a_at	PSIP1	-1.56868	1.59557e-20	2.87169e-19
11717996_a_at	NUP205	-1.57071	1.50866e-23	3.64157e-22
11725180_a_at	RUNX2	-1.57135	1.32933e-17	1.82009e-16
11722573_a_at	ERAP2	-1.57182	1.32187e-13	1.28382e-12
11745500_a_at	CLEC10A	-1.57286	5.51037e-26	1.6624e-24
11717392_a_at	FN3KRP	-1.57331	2.48489e-34	1.97934e-32
11757888_s_at	HEATR2	-1.57352	1.86642e-33	1.28557e-31
11728292_at	SH2D1A	-1.57407	2.23157e-31	1.21108e-29
11720626_s_at	HNRNPDL	-1.57847	1.26056e-41	2.7067e-39
11764020_s_at	PPTC7	-1.57948	4.64388e-15	5.1204e-14
11716645_a_at	TTC19	-1.58145	5.5808e-29	2.27404e-27
11739213_a_at	ARL14EP	-1.58163	3.64141e-36	3.58952e-34
11723689_at	CREBL2	-1.58171	3.21968e-26	9.8885e-25
11739413_at	MTR	-1.58458	4.18802e-44	1.30082e-41
11717854_a_at	ZSCAN18	-1.58917	2.51296e-32	1.54168e-30
11755522_a_at	LPXN	-1.58954	2.15023e-34	1.73232e-32
11758683_s_at	JADE2	-1.59068	3.335e-22	7.01458e-21
11743677_at	P2RY8	-1.59071	1.1268e-24	3.02436e-23
11756212_x_at	ELP3	-1.59149	8.88112e-39	1.23203e-36
11718541_a_at	MTSS1	-1.59234	4.73011e-22	9.80694e-21
11759938_a_at	ITFG2	-1.59557	2.21188e-35	1.98973e-33
11727513_at	TTC9	-1.59621	3.01853e-34	2.38136e-32
11743354_a_at	MIR4680	-1.59667	1.18148e-29	5.17277e-28
200063_PM_s_at	NPM1	-1.59679	3.32098e-30	1.5429e-28
11720860_s_at	ARHGEF3	-1.5972	2.61557e-26	8.11895e-25
11722807_a_at	WDR54	-1.60337	6.2064e-34	4.69387e-32
11755645_a_at	ZNF529	-1.60355	8.69296e-41	1.63236e-38
11718306_a_at	GSE1	-1.60483	1.58331e-31	8.74648e-30
11727643_s_at	TRERF1	-1.60541	1.73303e-23	4.15878e-22
11757843_s_at	PEA15	-1.60835	2.40167e-28	9.15193e-27
11724206_a_at	MAD1L1	-1.61031	7.90815e-26	2.35272e-24
11729855_at	CD3E	-1.61136	1.2512e-40	2.323e-38
11739696_s_at	AFF3	-1.61322	1.92757e-30	9.1976e-29
11736094_a_at	DCTD	-1.6138	1.23207e-34	1.02264e-32
11745155_s_at	NCL	-1.61475	1.80164e-32	1.11779e-30
11743706_a_at	MGA	-1.6155	5.33093e-38	6.66514e-36
11757404_x_at	ID3	-1.61969	6.09015e-38	7.53805e-36
11758264_s_at	HNRNPA0	-1.6205	1.20023e-41	2.59498e-39
11716703_a_at	PRKACB	-1.62218	6.54641e-16	7.7493e-15
200036_PM_s_at	RPL10A	-1.62219	6.09784e-30	2.7527e-28
11722420_a_at	PPP3CC	-1.62281	3.59541e-35	3.1427e-33
11755998_x_at	HLA-DRB4	-1.62391	0.000208325	0.000670599
11754587_a_at	FYN	-1.62574	1.31646e-28	5.17634e-27
11727304_at	TIGD3	-1.62765	6.23721e-26	1.87481e-24
11745537_a_at	NFATC3	-1.62866	2.98431e-31	1.58476e-29
11759401_at	UBE2I	-1.63127	1.90286e-39	2.99282e-37
11731943_x_at	AGAP4	-1.63157	3.17682e-39	4.84229e-37
11759294_s_at	KMT2A	-1.63173	3.25291e-39	4.92786e-37
11731227_a_at	MATK	-1.63261	5.13623e-32	3.02379e-30
11724562_x_at	RHOF	-1.63576	2.60015e-36	2.62064e-34
11722852_s_at	BIRC3	-1.63638	1.88384e-19	3.04237e-18
11726086_x_at	C12orf65	-1.63822	5.07837e-46	1.9748e-43
11741358_a_at	PTPN4	-1.63825	1.62387e-25	4.73135e-24
11716706_at	TRIM44	-1.63852	2.9324e-34	2.31711e-32
11742961_s_at	FAM43A	-1.64083	6.77224e-53	7.43231e-50
11755771_a_at	ZNF275	-1.64211	3.91881e-29	1.62771e-27
11717823_s_at	TNFAIP2	-1.64311	1.34538e-12	1.19181e-11
11728523_a_at	MYCL	-1.64516	2.13704e-38	2.80691e-36
11755291_a_at	DENND2D	-1.6471	6.74897e-38	8.29115e-36
11727537_at	CPA3	-1.65294	2.21343e-27	7.61759e-26
11755811_a_at	ZNF266	-1.65343	1.16883e-28	4.629e-27
11723075_a_at	BCL9L	-1.65373	1.49124e-48	8.36893e-46
11723213_a_at	MEF2C	-1.65642	1.403e-23	3.4015e-22
11735741_s_at	RASA3	-1.65883	3.01404e-36	3.00104e-34
11722088_s_at	NR1D2	-1.65937	3.00297e-50	2.24704e-47
11734112_at	TIGIT	-1.66049	2.16631e-51	1.94519e-48
11754728_a_at	MAL	-1.66137	1.56656e-17	2.13307e-16
11719229_s_at	URI1	-1.66392	2.65891e-30	1.24941e-28
11740054_s_at	NCBP2	-1.66668	7.62359e-35	6.40304e-33
11743864_a_at	ATP2B1	-1.66843	9.32373e-16	1.09037e-14
11759815_a_at	IGHM	-1.67258	6.74826e-09	4.14927e-08
11716061_a_at	FAM162A	-1.67672	2.98931e-32	1.81141e-30
11718772_at	SMARCE1	-1.67686	3.56121e-31	1.87499e-29
11755309_x_at	GLTSCR2	-1.67831	1.81566e-30	8.68879e-29
11723938_s_at	GLOD4	-1.68103	6.29668e-44	1.89615e-41
11720014_a_at	ATM	-1.6816	2.51498e-29	1.06431e-27
11724136_s_at	ZBTB4	-1.68424	8.02476e-36	7.56318e-34
11743104_at	PTCD3	-1.6853	2.46273e-31	1.32627e-29
11756827_a_at	RTN1	-1.68758	1.05376e-27	3.74395e-26
11722671_at	AKAP11	-1.68846	5.59709e-22	1.14935e-20
11741070_a_at	ZNF146	-1.69141	3.05185e-31	1.61751e-29
11760085_s_at	HNRNPA1	-1.69427	1.0535e-31	5.95289e-30
11721347_a_at	MPEG1	-1.69442	3.01545e-18	4.36207e-17
11718849_at	PTPRCAP	-1.69647	5.58279e-24	1.39742e-22
11732284_x_at	HSH2D	-1.69662	3.30217e-14	3.37922e-13
11717296_s_at	LRPPRC	-1.70072	2.24196e-35	2.00946e-33
11739168_a_at	GIMAP6	-1.70116	2.17003e-25	6.25257e-24
11725473_a_at	PAQR8	-1.7029	5.02409e-33	3.30826e-31
11758337_s_at	ADA	-1.70305	3.35775e-21	6.43484e-20
11737962_a_at	AUTS2	-1.70648	1.79305e-30	8.58888e-29
11727923_at	PURA	-1.70694	2.23777e-28	8.57368e-27
11754652_a_at	ECI2	-1.70804	3.81362e-35	3.32168e-33
11722645_s_at	ZNHIT6	-1.71485	8.82882e-44	2.59536e-41
11715755_a_at	ATIC	-1.72139	7.08878e-34	5.23968e-32
11731197_a_at	PRR5L	-1.72286	1.01388e-32	6.47757e-31
11745950_a_at	PARP1	-1.72315	2.2757e-33	1.55043e-31
11733213_x_at	SLFN5	-1.72494	1.07516e-19	1.77704e-18
11728530_a_at	BLNK	-1.72566	6.54702e-24	1.62887e-22
11716263_s_at	LEPROTL1	-1.72725	1.05365e-20	1.93368e-19
11741660_a_at	TAGAP	-1.72986	2.29562e-20	4.06642e-19
11731917_at	KCNA3	-1.73136	4.12974e-35	3.56558e-33
11744096_s_at	DDX24	-1.73537	1.07041e-37	1.27075e-35
11735329_a_at	CD47	-1.73616	8.08225e-23	1.80693e-21
11725327_a_at	CAMK2D	-1.73814	4.7833e-36	4.65016e-34
11721314_at	ESYT2	-1.73848	3.72277e-32	2.22852e-30
11715394_s_at	CD81	-1.73893	2.73773e-28	1.03606e-26
11735394_s_at	XCL1	-1.73928	9.61421e-33	6.15833e-31
11726203_a_at	BANK1	-1.74692	1.06969e-24	2.88046e-23
11757075_s_at	RPL15	-1.75194	1.11296e-23	2.71429e-22
11730501_a_at	CACNA2D3	-1.75437	2.33918e-40	4.18561e-38
11717989_a_at	SUN1	-1.75774	3.30354e-32	1.99205e-30
11743321_at	CTSO	-1.75777	1.47696e-26	4.71806e-25
11715849_a_at	APOLD1	-1.75953	3.25301e-37	3.61832e-35
11724095_a_at	PDE4B	-1.76392	5.73652e-16	6.81182e-15
11743611_a_at	ZMYND11	-1.76464	1.02095e-27	3.64312e-26
11751966_a_at	IARS	-1.77093	4.16689e-24	1.05261e-22
11731798_a_at	LGALS2	-1.7815	4.04652e-12	3.43017e-11
11746074_a_at	OXNAD1	-1.7816	1.4462e-44	4.72995e-42
11729423_at	CD244	-1.78231	5.7769e-27	1.91991e-25
11723882_x_at	CECR1	-1.78876	3.18708e-17	4.22656e-16
11741378_s_at	BACH2	-1.79215	1.85645e-48	1.03014e-45
11727035_at	USP11	-1.79594	3.24049e-38	4.16758e-36
11715507_s_at	MAGED1	-1.7962	2.3655e-29	1.00449e-27
11724343_at	ITGA4	-1.79891	3.66924e-29	1.53048e-27
11750585_a_at	SEPT1	-1.81418	6.21168e-46	2.35977e-43
11761560_x_at	TRMT13	-1.81439	1.13426e-31	6.36551e-30
11755671_a_at	SYTL2	-1.81481	7.04631e-43	1.79376e-40
11744187_at	SBK1	-1.82437	2.13106e-50	1.69749e-47
11757901_x_at	CXXC5	-1.82494	2.73843e-35	2.41932e-33
11740621_a_at	KDM2B	-1.82844	3.30273e-45	1.16506e-42
11753986_a_at	CBLB	-1.8367	2.87547e-29	1.21374e-27
11752113_a_at	INPP4B	-1.83806	2.48538e-46	1.05813e-43
11754814_a_at	NUP93	-1.84205	2.20223e-42	5.20379e-40
11721693_a_at	CYB561	-1.84605	1.67154e-30	8.03022e-29
11717762_a_at	CPVL	-1.85289	4.95441e-13	4.57514e-12
11725627_at	NIPAL3	-1.8529	1.0711e-38	1.47346e-36
11731503_at	TBC1D4	-1.85787	2.65517e-49	1.68113e-46
11754777_a_at	SH2D2A	-1.8616	6.92384e-26	2.07362e-24
11731617_x_at	SIDT1	-1.86394	2.03252e-49	1.32076e-46
11740157_at	SH2D1B	-1.86529	1.76211e-38	2.34565e-36
11725092_s_at	RFX5	-1.86628	4.87345e-32	2.88585e-30
11755268_a_at	DDX18	-1.86993	3.8259e-40	6.70021e-38
11723975_x_at	APOL3	-1.87385	1.47008e-29	6.36854e-28
11715773_a_at	IMP3	-1.87387	7.74562e-38	9.35269e-36
11743854_s_at	FBXO21	-1.88095	3.00543e-37	3.37235e-35
11722858_s_at	ZNF395	-1.88332	1.27643e-29	5.55887e-28
11750745_a_at	HSPA9	-1.88626	1.43485e-28	5.62841e-27
11742985_at	LY9	-1.88928	2.29084e-41	4.775e-39
11733088_at	MAF	-1.89437	1.05198e-26	3.40678e-25
11730099_a_at	FLT3LG	-1.89459	2.75209e-53	3.08897e-50
11717661_a_at	PPP1R16B	-1.89601	5.17978e-34	3.95376e-32
11719152_s_at	LDOC1L	-1.8968	1.5511e-43	4.37731e-41
11757973_x_at	NMT2	-1.89903	1.23086e-59	3.57572e-56
11752149_a_at	UBASH3A	-1.90144	7.82302e-50	5.44152e-47
11756581_s_at	PRSS23	-1.90893	1.94638e-39	3.05156e-37
11756587_a_at	PTGDS	-1.91594	6.05832e-26	1.82325e-24
11718982_s_at	CCL4	-1.91892	5.08233e-13	4.68801e-12
11724715_a_at	PJA1	-1.92096	2.1962e-50	1.72162e-47
11754881_a_at	SIRPG	-1.92176	2.20062e-48	1.20756e-45
11748907_a_at	RARRES3	-1.92192	8.98975e-16	1.05281e-14
11720364_a_at	GIMAP1-GIMAP5	-1.93537	1.60651e-35	1.46924e-33
11729223_at	GATA3	-1.93852	1.28835e-63	7.06963e-60
11721628_a_at	SEPT6	-1.94008	3.82129e-46	1.53429e-43
11732339_at	BCL11A	-1.95445	4.0268e-31	2.10219e-29
11725966_a_at	ITGB7	-1.95473	1.13698e-30	5.56501e-29
11740923_a_at	IMPDH2	-1.95922	3.80011e-33	2.52927e-31
11715697_a_at	NOLC1	-1.96588	5.57275e-38	6.9499e-36
11734117_a_at	BTN3A3	-1.97748	1.74155e-22	3.77394e-21
11718266_s_at	SMAD3	-1.97819	8.30621e-45	2.79055e-42
11723033_at	NOV	-1.98507	4.92316e-50	3.5237e-47
11745021_a_at	MYC	-1.98513	1.79099e-27	6.21138e-26
11754898_a_at	ZNF573	-1.99196	1.33118e-44	4.38278e-42
11722904_a_at	TBC1D9	-1.99451	6.84267e-27	2.26042e-25
11716835_a_at	DHRS3	-1.99718	4.07624e-43	1.10005e-40
11734549_s_at	TGFBI	-2.00501	1.84344e-13	1.76674e-12
11757861_a_at	TSHZ1	-2.00675	7.84634e-42	1.73766e-39
11715817_at	ZFP36L2	-2.00898	2.85833e-27	9.74871e-26
11754573_a_at	LPIN1	-2.00944	4.71457e-35	4.04225e-33
11717721_s_at	ST6GAL1	-2.01794	5.14312e-32	3.02379e-30
11718566_s_at	KIAA1147	-2.02855	5.85095e-46	2.23996e-43
11757784_s_at	RPL22	-2.03025	3.66109e-34	2.85184e-32
11725389_a_at	CD6	-2.03107	8.36617e-53	8.98199e-50
11720526_s_at	PEBP1	-2.03487	3.22887e-39	4.90649e-37
11732538_at	TBX21	-2.04246	1.18526e-29	5.18469e-28
11757868_a_at	PIK3IP1	-2.0443	1.13015e-31	6.34965e-30
11763472_x_at	ZC3H12D	-2.04791	6.88974e-43	1.76299e-40
11756585_a_at	AQP3	-2.04926	2.17351e-36	2.19511e-34
11731998_s_at	CCDC88C	-2.04993	2.12893e-43	5.90669e-41
11715642_s_at	TTC3	-2.058	1.5414e-35	1.41493e-33
11731290_a_at	PYHIN1	-2.06155	3.9988e-44	1.2499e-41
11726777_a_at	LAT	-2.06224	7.56651e-35	6.36592e-33
11719527_a_at	FBXL16	-2.06373	3.21511e-59	7.93907e-56
11724900_a_at	GZMB	-2.06525	1.85847e-14	1.94166e-13
11723194_x_at	HLA-DQB1	-2.0745	7.26685e-26	2.17109e-24
11734967_a_at	THEMIS	-2.07638	5.91256e-27	1.96367e-25
11726459_at	FAM117B	-2.08451	1.12639e-25	3.30922e-24
11736394_x_at	IL32	-2.08685	7.80656e-30	3.47955e-28
11756434_a_at	DNMT1	-2.09055	1.01107e-43	2.93722e-41
11730478_at	RNF125	-2.092	2.56114e-41	5.29225e-39
11719784_x_at	RPS23	-2.09569	6.25473e-24	1.56008e-22
11740238_a_at	SULF2	-2.0966	1.21055e-14	1.28624e-13
11740038_s_at	ANKRD36	-2.09824	9.27661e-25	2.51033e-23
11759818_a_at	DDHD2	-2.1052	3.65501e-55	4.87854e-52
11723206_at	TCL1A	-2.10875	1.8863e-20	3.37525e-19
11753484_x_at	KLRD1	-2.12612	2.07778e-22	4.46339e-21
11728780_a_at	ZAP70	-2.12877	1.55332e-45	5.59945e-43
11725455_at	CD247	-2.12903	1.03384e-46	4.59976e-44
11725793_s_at	PTGER4	-2.13461	8.43415e-22	1.70012e-20
11735864_a_at	CD160	-2.14685	3.58124e-45	1.25435e-42
11733215_a_at	STAT4	-2.14808	3.17931e-28	1.19221e-26
11718005_a_at	CDC25B	-2.15726	3.68562e-38	4.72774e-36
11759642_x_at	HLA-DRB1	-2.1592	2.46581e-28	9.38185e-27
11721195_s_at	RRP1B	-2.16925	3.12966e-36	3.10989e-34
11716554_a_at	HLA-DMA	-2.17316	4.82688e-26	1.46696e-24
11756099_a_at	LDHB	-2.17566	1.5606e-34	1.27602e-32
11728125_a_at	GZMH	-2.17628	2.97668e-11	2.33715e-10
11719198_s_at	CCND2	-2.17917	2.78768e-32	1.70176e-30
11757953_x_at	TTC39C	-2.18727	8.22414e-40	1.37681e-37
11716450_s_at	RFTN1	-2.20343	9.46955e-38	1.12962e-35
11728236_at	CD5	-2.21492	1.2783e-45	4.67631e-43
11748526_a_at	HVCN1	-2.2185	6.12537e-34	4.63969e-32
11719631_s_at	BIN1	-2.2353	3.87292e-32	2.31559e-30
11716288_s_at	ESYT1	-2.2371	4.43323e-37	4.83311e-35
11752664_a_at	S1PR5	-2.24341	8.78807e-34	6.39186e-32
11718900_a_at	TGFBR3	-2.25492	1.02146e-29	4.51213e-28
11730067_at	GZMM	-2.25991	5.49294e-37	5.949e-35
11721983_a_at	PID1	-2.26563	1.98018e-62	8.14945e-59
11734699_x_at	GOLGA8A	-2.26945	7.81241e-42	1.73766e-39
11739401_a_at	CD74	-2.27203	6.28871e-32	3.64524e-30
11723605_a_at	PCED1B	-2.27219	2.66515e-36	2.67522e-34
11716162_at	LBH	-2.27573	1.89224e-32	1.17106e-30
11747110_a_at	PASK	-2.2786	9.37242e-47	4.20788e-44
11754640_a_at	EPHX2	-2.27999	1.1072e-71	5.46803e-67
11736324_x_at	CD96	-2.28177	1.46526e-61	5.56641e-58
11763307_s_at	NFATC2	-2.29475	3.57412e-37	3.9488e-35
11732415_s_at	TIAM1	-2.29521	2.68331e-37	3.0394e-35
11729954_a_at	FHIT	-2.29807	5.67442e-37	6.10538e-35
11731764_a_at	CD3G	-2.30106	9.58299e-27	3.11975e-25
11733869_a_at	HLA-DOA	-2.30992	4.43014e-40	7.64988e-38
11733736_a_at	CD2	-2.31755	1.01819e-24	2.74628e-23
11730109_a_at	NLRC3	-2.32717	2.41288e-46	1.03619e-43
11762993_x_at	YME1L1	-2.35216	5.43566e-41	1.05687e-38
11716395_a_at	GPR56	-2.3579	5.33459e-23	1.22083e-21
11721377_x_at	BCL2	-2.35824	2.83768e-55	4.00405e-52
11746961_a_at	HLA-DMB	-2.36403	2.83197e-32	1.72666e-30
11763446_s_at	TRDV3	-2.36519	7.20348e-52	6.97551e-49
11727695_a_at	KLRC4-KLRK1	-2.37009	4.36014e-24	1.09806e-22
11732956_a_at	TARP	-2.37044	6.85588e-21	1.27623e-19
11723048_at	CX3CR1	-2.37177	1.01552e-21	2.03129e-20
11731950_x_at	SAMD3	-2.37731	9.57697e-39	1.32484e-36
11717103_s_at	SLC38A1	-2.38043	1.20419e-27	4.24545e-26
11757389_s_at	PLEKHA1	-2.38693	4.5754e-47	2.15201e-44
11716941_at	TRIB2	-2.39289	9.94107e-36	9.29829e-34
11728560_at	GZMK	-2.39459	4.94116e-19	7.68337e-18
11753219_a_at	KLRF1	-2.39875	3.21631e-22	6.7736e-21
11724885_at	CLIC3	-2.40258	4.60058e-39	6.73947e-37
11725861_a_at	MYBL1	-2.40477	4.14663e-30	1.90498e-28
11759347_x_at	TXK	-2.40734	7.31098e-36	6.94346e-34
11716055_s_at	STMN3	-2.40794	1.13991e-45	4.23273e-43
11728512_a_at	TRAF5	-2.40909	1.58488e-44	5.14941e-42
11740486_a_at	RUNX3	-2.4103	1.40965e-34	1.16222e-32
11760156_at	EVL	-2.41421	1.43615e-33	1.01322e-31
11725481_a_at	CD27	-2.42461	4.1871e-34	3.231e-32
11722300_a_at	ETS1	-2.43364	3.03998e-35	2.67616e-33
11723863_a_at	DOCK10	-2.43378	1.73648e-39	2.77534e-37
11724149_a_at	SKAP1	-2.43589	3.07412e-39	4.70026e-37
11725232_at	ATP8B2	-2.45445	1.47771e-37	1.73757e-35
11729649_at	PRF1	-2.45509	1.83019e-21	3.5768e-20
11737750_s_at	SGK1	-2.46038	6.62939e-29	2.688e-27
11724613_a_at	DYRK2	-2.4626	4.34976e-51	3.76873e-48
11758231_x_at	HLA-DPA1	-2.46272	7.61265e-29	3.06654e-27
11756316_a_at	CHI3L1	-2.46628	2.75497e-14	2.83748e-13
11732544_a_at	GPR18	-2.49001	1.63898e-33	1.14488e-31
11718810_at	PRKCH	-2.49093	2.90621e-32	1.76756e-30
11735610_a_at	RPS6KA5	-2.49371	3.17155e-28	1.19201e-26
11737145_s_at	SH3YL1	-2.52466	1.14515e-39	1.89144e-37
11728077_s_at	PRKCQ	-2.53938	1.43213e-49	9.68865e-47
11725981_at	CCR7	-2.54221	2.94755e-26	9.10936e-25
11732331_s_at	ARL4C	-2.55185	1.09699e-30	5.38526e-29
11762287_x_at	IL23A	-2.55337	1.54724e-31	8.56639e-30
11744512_a_at	TRABD2A	-2.55526	1.07419e-56	1.76833e-53
11724728_a_at	CD8A	-2.55754	3.32271e-19	5.26285e-18
11728920_a_at	RASGRP1	-2.55995	2.63848e-36	2.65384e-34
11730247_a_at	PVRIG	-2.56829	1.06067e-31	5.98654e-30
11722761_a_at	GATA2	-2.57764	1.83736e-42	4.36248e-40
11759352_a_at	FCRL3	-2.58585	2.08069e-35	1.882e-33
11722134_a_at	TNFRSF25	-2.61948	3.95727e-49	2.41276e-46
11748786_a_at	TESPA1	-2.63632	4.92943e-49	2.89815e-46
11759666_x_at	HLA-DPB1	-2.63922	6.72999e-37	7.17856e-35
11717559_a_at	ABLIM1	-2.66156	6.61161e-41	1.27547e-38
11754371_a_at	FAM102A	-2.67354	6.46626e-67	7.98356e-63
11717453_at	SPOCK2	-2.6762	1.31914e-39	2.15008e-37
11722782_at	FGFBP2	-2.68137	1.83736e-19	2.96924e-18
11727609_at	KLRB1	-2.68178	1.32073e-34	1.09439e-32
11758194_s_at	DPP4	-2.69402	6.30697e-42	1.42879e-39
11725676_a_at	RORA	-2.70429	5.89153e-33	3.84867e-31
11754649_s_at	ITK	-2.71552	1.59454e-36	1.6509e-34
11737237_a_at	EOMES	-2.7416	2.84933e-33	1.92236e-31
11763718_x_at	CDKN1C	-2.74364	3.09351e-28	1.16445e-26
11741190_a_at	P2RY10	-2.7642	1.3658e-67	2.24837e-63
11755231_a_at	LCK	-2.76803	1.22013e-43	3.46306e-41
11763715_a_at	GNLY	-2.78041	1.02953e-20	1.89153e-19
11753898_x_at	HLA-DQA1	-2.78199	9.54349e-27	3.10894e-25
11762294_x_at	TRBC1	-2.79103	9.18183e-31	4.55939e-29
11758555_s_at	GPR183	-2.8059	3.85544e-40	6.72808e-38
11755858_a_at	MS4A1	-2.84161	3.28966e-23	7.69967e-22
11721815_a_at	FAIM3	-2.85179	5.46563e-39	7.86955e-37
11751647_a_at	IL7R	-2.86111	5.52331e-32	3.23192e-30
11735224_a_at	KLRG1	-2.8778	2.72714e-35	2.41367e-33
11758882_at	CD3D	-2.89251	1.15951e-42	2.89209e-40
11735552_at	FCRL6	-2.89812	5.26778e-29	2.16075e-27
11720910_a_at	NELL2	-2.97315	1.19449e-57	2.68141e-54
11761960_x_at	TRAC	-3.00977	1.1643e-33	8.33332e-32
11722635_at	IL2RB	-3.11109	6.7799e-42	1.51508e-39
11724886_a_at	LRRN3	-3.13484	6.50493e-61	2.14168e-57
11755180_x_at	TCF7	-3.16207	9.76624e-36	9.1521e-34
11761790_x_at	TCRDV2	-3.2659	1.31592e-42	3.24939e-40
11733620_a_at	BCL11B	-3.33374	6.48179e-47	2.99168e-44
11740646_a_at	CCR3	-3.39595	7.22366e-43	1.82948e-40
11726333_s_at	LEF1	-3.52536	2.67987e-37	3.0394e-35
11728532_at	FCER1A	-3.67224	5.29954e-54	6.54308e-51

## Sheet: E.
DEGs in SNV-Controls
Transcript	Gene Name	log2FC	P.Value	adj.P.Val
11730765_at	CD177	7.03969	4.11921e-41	2.5115e-38
11729349_at	MMP8	6.21738	4.75209e-25	2.45232e-23
11754669_a_at	ARG1	5.76659	2.5254e-48	4.98878e-45
11757277_x_at	HP	5.66103	3.55122e-38	1.21792e-35
11725889_at	MCEMP1	5.10494	9.55308e-49	2.05125e-45
11730008_x_at	RETN	5.09947	4.9458e-31	5.79171e-29
11718130_s_at	OLFM4	4.98462	6.42925e-16	1.09412e-14
11737911_a_at	GPR84	4.76263	1.734e-26	1.05853e-24
11732425_at	ANKRD22	4.66146	3.89512e-34	7.34215e-32
11735264_at	CLEC4D	4.50184	3.66163e-33	6.12994e-31
11757634_a_at	LCN2	4.43801	1.48103e-21	4.94538e-20
11729844_at	VNN1	4.37355	8.60716e-37	2.45707e-34
11756334_x_at	ANXA3	4.32381	6.60988e-47	1.08812e-43
11723193_s_at	LTF	4.14751	3.64209e-17	7.2586e-16
11728500_a_at	IL1R2	4.06951	1.29692e-37	4.18626e-35
11724792_a_at	PGS1	3.87592	2.98379e-39	1.2383e-36
11739949_at	PFKFB2	3.85802	1.41524e-20	4.2308e-19
11717039_a_at	GADD45A	3.82012	3.55074e-38	1.21792e-35
11758685_s_at	CEACAM8	3.67736	2.34739e-13	3.0041e-12
11730096_a_at	BCL2A1	3.65447	7.5535e-29	6.44278e-27
11751570_a_at	MS4A4A	3.58289	5.66296e-31	6.53437e-29
11729344_at	BPI	3.53287	3.87725e-19	9.77945e-18
11725138_at	S100A12	3.50411	5.67787e-57	7.01018e-53
11763533_a_at	ZDHHC19	3.45105	2.34957e-17	4.79883e-16
11755743_a_at	ECRP	3.44451	1.79228e-34	3.54054e-32
11726895_a_at	IRAK3	3.39222	5.24524e-41	3.08382e-38
11753506_x_at	CEACAM1	3.32409	1.04556e-19	2.81856e-18
11729583_x_at	CA1	3.31272	1.96045e-14	2.8501e-13
11752193_a_at	RGL4	3.31094	4.47233e-30	4.52604e-28
11716580_s_at	CYSTM1	3.30278	3.03275e-46	4.2793e-43
11726124_at	TCN1	3.28853	1.64113e-17	3.40464e-16
11729289_a_at	BMX	3.28421	1.74276e-32	2.57689e-30
11725276_a_at	CDK5RAP2	3.26956	5.38906e-20	1.50279e-18
11750078_a_at	GYG1	3.225	2.45329e-28	1.94476e-26
11753348_a_at	SAMSN1	3.21917	1.94695e-27	1.34291e-25
11734495_a_at	GRB10	3.21875	2.20937e-32	3.1904e-30
11730973_a_at	CA4	3.21312	1.63203e-31	2.05611e-29
11761102_x_at	FCAR	3.19392	7.91433e-34	1.46939e-31
11743657_x_at	HPGD	3.18469	7.67733e-13	9.27849e-12
11735275_at	IL18R1	3.18448	9.06243e-25	4.47557e-23
11719218_at	SOCS3	3.16103	9.16552e-22	3.12891e-20
11746408_a_at	SORT1	3.15982	8.78193e-32	1.15964e-29
11744076_a_at	OLAH	3.15694	9.71186e-17	1.83837e-15
11729772_at	RNASE2	3.15423	9.53753e-35	1.95444e-32
11747820_x_at	UPP1	3.11164	9.15856e-44	8.86872e-41
11749061_x_at	STOM	3.10055	1.06794e-25	5.95277e-24
11732642_at	PGLYRP1	3.08531	1.32089e-29	1.24968e-27
11757480_x_at	IFI27	3.06408	5.3123e-07	3.12511e-06
11719657_a_at	MMP9	3.05549	1.65041e-26	1.01e-24
11720077_at	EXOSC4	3.00026	6.11176e-25	3.08625e-23
11721775_s_at	ASPH	2.9561	1.23302e-19	3.29336e-18
11725385_at	UGCG	2.9524	7.46765e-29	6.39164e-27
11757306_s_at	CD59	2.94542	9.9989e-41	5.67593e-38
11744141_x_at	FOLR3	2.86409	3.57742e-17	7.13835e-16
11742375_a_at	LILRA5	2.84856	2.10161e-37	6.59487e-35
11724606_a_at	MAP2K6	2.82034	8.71365e-28	6.30062e-26
11727089_a_at	DACH1	2.81329	4.18935e-20	1.18226e-18
11755872_a_at	ATP11B	2.74672	1.6788e-20	4.97356e-19
11715695_x_at	COX7B	2.74296	1.46544e-19	3.88055e-18
11754454_s_at	LRP10	2.73872	1.82474e-33	3.21845e-31
11742487_a_at	MAPK14	2.63672	2.10464e-32	3.05705e-30
11728137_at	XK	2.61345	9.82559e-12	1.05442e-10
11757186_a_at	HK3	2.6006	9.44155e-34	1.72059e-31
11725154_a_at	TDRD9	2.59659	1.08021e-18	2.59598e-17
11717732_s_at	PFKFB3	2.59133	1.00816e-23	4.34458e-22
11748031_a_at	ALPL	2.57742	7.12109e-20	1.94946e-18
11723899_a_at	DHRS9	2.55679	3.25179e-15	5.16875e-14
11735504_a_at	NLRC4	2.54552	6.62655e-25	3.3258e-23
11731200_a_at	TLR5	2.54228	7.69667e-28	5.63122e-26
11739565_a_at	FKBP5	2.54042	7.67376e-24	3.35377e-22
11725310_at	CRISP3	2.53935	1.42213e-10	1.33676e-09
11721090_at	THBS1	2.52401	1.19559e-12	1.41256e-11
11732546_at	DEFA4	2.5152	3.68543e-07	2.21881e-06
11735079_at	RNASE3	2.50789	4.06838e-15	6.39672e-14
11736739_at	CLEC5A	2.48676	1.39337e-16	2.58793e-15
11725213_at	METTL7B	2.45166	5.273e-14	7.29651e-13
11718635_at	KIF1B	2.41861	1.92708e-24	9.10724e-23
11732350_a_at	CCNA1	2.39661	7.21237e-12	7.84733e-11
11722887_x_at	EMB	2.39618	1.3037e-18	3.09839e-17
11755485_a_at	OPLAH	2.37667	9.91124e-26	5.55592e-24
11732017_a_at	IL18RAP	2.37544	1.35583e-25	7.44816e-24
11736311_x_at	FCGR1A	2.36691	8.19369e-20	2.22459e-18
11720409_s_at	CYP1B1	2.36683	1.18462e-18	2.8331e-17
11718369_a_at	GALNT14	2.3657	1.1206e-17	2.36605e-16
11743687_s_at	HMGB2	2.36256	2.14672e-28	1.71273e-26
11715863_x_at	DDAH2	2.35581	1.78018e-34	3.53076e-32
11726583_s_at	CKAP4	2.34569	7.99537e-40	3.69027e-37
11744474_s_at	IDI1	2.34502	3.53065e-13	4.41095e-12
11749789_a_at	TP53I3	2.34478	4.16339e-21	1.32057e-19
11743093_a_at	LIN7A	2.32414	4.23394e-28	3.20701e-26
11729155_at	CEACAM6	2.31997	5.42024e-09	4.18977e-08
11755746_s_at	CNIH4	2.31753	1.47549e-33	2.61178e-31
11726565_at	COL17A1	2.31423	8.00555e-14	1.08517e-12
11727965_at	ELANE	2.30968	3.18339e-09	2.54215e-08
11723729_at	KREMEN1	2.29315	9.46302e-16	1.5826e-14
11728507_at	LY96	2.28694	7.00416e-17	1.34699e-15
11753662_x_at	GYPB	2.28228	4.05928e-09	3.20191e-08
11734451_at	SULT1B1	2.26212	8.25247e-23	3.19903e-21
11724635_at	YOD1	2.26153	1.17894e-13	1.56682e-12
11732452_a_at	MS4A3	2.26067	7.04353e-07	4.06749e-06
11743636_at	TNFAIP6	2.25989	2.4358e-21	7.93497e-20
11744219_at	G0S2	2.23862	2.10749e-15	3.41584e-14
11762183_at	CR1	2.23155	3.88708e-22	1.38906e-20
11730458_at	AIM2	2.23002	1.17893e-15	1.95706e-14
11724178_a_at	DAAM2	2.22311	5.14302e-11	5.07479e-10
11715918_s_at	CD24	2.21303	4.44854e-08	3.04963e-07
11739553_a_at	GAS7	2.2059	3.44787e-28	2.65229e-26
11755694_a_at	AGFG1	2.20585	3.0535e-28	2.36364e-26
11722705_at	B3GNT5	2.18998	1.71106e-13	2.22903e-12
11736898_s_at	NAIP	2.18882	3.02522e-18	6.86912e-17
11723585_a_at	SMPDL3A	2.1815	1.55615e-10	1.45553e-09
11727146_at	GPR160	2.1801	1.18166e-18	2.82739e-17
11744905_x_at	ORM1	2.17896	3.05136e-09	2.44277e-08
11754453_s_at	NUDT4	2.17418	8.96629e-11	8.60492e-10
11720766_a_at	METTL9	2.15648	9.57889e-32	1.24819e-29
11732349_at	LILRA6	2.15599	6.0609e-31	6.96101e-29
11745654_a_at	ST6GALNAC3	2.1528	2.29625e-18	5.29672e-17
11737167_at	ANKRD34B	2.1483	1.92522e-10	1.78418e-09
11719223_a_at	DYSF	2.14649	7.05041e-28	5.18914e-26
11723205_a_at	PGD	2.11383	3.02175e-27	2.03591e-25
11756970_a_at	CHIT1	2.10363	2.52908e-11	2.57901e-10
11748733_a_at	KCTD7	2.10306	1.7694e-26	1.07748e-24
11718048_a_at	GLRX	2.09969	8.18752e-18	1.75804e-16
11752739_s_at	SLC2A14	2.09701	5.68813e-28	4.22427e-26
11746650_a_at	ACER3	2.09444	1.49252e-17	3.1075e-16
11743264_x_at	C14orf2	2.08585	4.84218e-21	1.51914e-19
11731452_s_at	SEC62	2.07173	1.00313e-14	1.509e-13
11739399_s_at	C20orf194	2.07118	2.54655e-28	2.01062e-26
11717215_a_at	ATP9A	2.06391	2.43104e-12	2.78044e-11
11727842_at	SLC11A1	2.0639	5.60268e-15	8.68196e-14
11742315_s_at	RHCE	2.05742	5.4212e-09	4.18985e-08
11759765_at	PLSCR1	2.0534	8.05678e-20	2.18983e-18
11748081_a_at	FLOT1	2.05156	6.3273e-36	1.6275e-33
11716033_at	SLPI	2.04915	2.1695e-13	2.78945e-12
11725124_at	CST7	2.04378	2.48446e-24	1.15862e-22
11753775_x_at	TXN	2.03612	1.76949e-32	2.60083e-30
11758661_s_at	CDKN2C	2.03333	1.8782e-19	4.89224e-18
11728810_a_at	ECHDC3	2.02374	7.44506e-13	9.01401e-12
11721930_a_at	TMCC2	2.0218	9.48202e-09	7.11238e-08
11754909_a_at	C2orf88	2.02119	2.26944e-12	2.60345e-11
11723553_at	F5	2.01416	7.43735e-19	1.81652e-17
11718347_a_at	S100P	2.00464	4.97793e-16	8.56884e-15
11744184_a_at	SIPA1L2	1.99928	7.98686e-16	1.34254e-14
11763960_a_at	NDUFB3	1.99859	1.6687e-23	7.0077e-22
11760294_a_at	CD55	1.9933	2.08834e-18	4.84427e-17
11736395_a_at	BPGM	1.99285	3.87785e-07	2.32699e-06
11725438_a_at	HBD	1.9898	6.15981e-08	4.14227e-07
11718997_at	AHSP	1.98917	8.3852e-10	7.21323e-09
11748280_a_at	SERPINB1	1.98568	5.53867e-35	1.17902e-32
11721099_at	C3AR1	1.98546	4.02062e-17	7.97439e-16
11757677_x_at	UBE2F	1.98254	7.52646e-31	8.52527e-29
11731161_at	ITGA2B	1.9782	3.10195e-10	2.80009e-09
11728224_a_at	UBE2J1	1.97647	3.70794e-22	1.326e-20
11720717_a_at	FGF13	1.96499	4.12345e-08	2.8378e-07
11723525_at	TBC1D8	1.96123	2.33324e-15	3.76567e-14
11722053_a_at	NQO2	1.96112	7.68114e-19	1.87329e-17
11728617_at	CARD6	1.93779	1.08749e-25	6.04804e-24
11755797_x_at	ADAM9	1.9348	2.29177e-16	4.12469e-15
11755235_a_at	FAR2	1.93437	6.79435e-17	1.31073e-15
11753823_a_at	S100A8	1.93085	1.75153e-58	4.32504e-54
11720547_a_at	PDSS1	1.92876	2.0087e-10	1.85667e-09
11757295_x_at	KIAA0391	1.91809	3.03507e-21	9.77755e-20
11728592_at	IPO11	1.91593	3.09707e-13	3.89786e-12
11760501_a_at	WSB1	1.91531	1.92021e-19	4.9964e-18
11720646_at	SPTLC2	1.90644	4.65281e-21	1.46546e-19
11727262_at	ENTPD7	1.90481	4.0016e-10	3.57301e-09
11756168_x_at	RAB13	1.90449	6.2159e-26	3.54479e-24
11715369_s_at	NDUFA4	1.89616	2.18729e-17	4.47664e-16
11718025_at	IL1R1	1.89454	2.86056e-17	5.77562e-16
11744894_at	FAM20A	1.89052	4.02112e-11	4.02079e-10
11748205_a_at	EMR1	1.88853	2.60918e-12	2.96905e-11
11741396_s_at	GGT1	1.88845	5.34499e-15	8.3061e-14
11724375_at	PAG1	1.88515	5.26123e-16	9.0439e-15
11733140_s_at	ARL4A	1.87382	4.66999e-21	1.469e-19
11728679_a_at	CD163	1.87358	4.98255e-09	3.869e-08
11743067_at	SIAH2	1.86733	5.69432e-10	4.99768e-09
11720970_at	TOP2A	1.86625	1.14443e-12	1.3557e-11
11732904_a_at	CLEC1B	1.86406	1.62195e-12	1.88652e-11
11722514_a_at	IDNK	1.8612	6.82988e-10	5.94048e-09
11730900_s_at	MBOAT2	1.83988	3.52893e-34	6.67739e-32
11717716_at	FNDC3B	1.83409	3.80621e-21	1.21351e-19
11755017_a_at	CHCHD7	1.83073	1.88379e-12	2.17928e-11
11723338_a_at	PDGFC	1.8295	4.69931e-08	3.21173e-07
11743470_a_at	WDFY3	1.82897	8.21376e-16	1.37974e-14
11721302_a_at	CLEC2B	1.82896	1.08375e-08	8.06175e-08
11750979_a_at	GPR97	1.82325	7.60821e-21	2.34544e-19
11727443_at	MPO	1.82273	5.95079e-08	4.01155e-07
11728451_a_at	PCOLCE2	1.8186	4.74656e-09	3.70322e-08
11723251_at	RPS15A	1.81809	5.3428e-15	8.3053e-14
11720349_at	ROPN1L	1.81366	1.3503e-21	4.52722e-20
11745272_a_at	ATP6V1C1	1.81111	7.22549e-15	1.10579e-13
11725492_at	RAB20	1.80581	4.99546e-14	6.93579e-13
11743221_at	GPR141	1.80299	6.30682e-20	1.742e-18
11719155_a_at	DRAM1	1.79822	1.41397e-18	3.34596e-17
11744276_a_at	CAPG	1.79664	1.23759e-20	3.72909e-19
11729677_a_at	SLC26A8	1.79634	1.05104e-22	4.01444e-21
11759671_s_at	KCNMA1	1.79612	1.2895e-08	9.49077e-08
11755347_x_at	SAR1B	1.79252	1.55716e-10	1.4562e-09
11715690_x_at	CD164	1.7904	1.94948e-22	7.23888e-21
11722926_a_at	MMRN1	1.7895	6.22804e-12	6.81236e-11
11716289_a_at	BLOC1S1	1.78913	5.13339e-29	4.48704e-27
11731448_a_at	SNCA	1.77563	3.82488e-06	1.979e-05
11724374_at	BATF	1.77197	7.27122e-18	1.57016e-16
11737606_s_at	ZNF438	1.76994	1.18448e-22	4.50669e-21
11729338_x_at	PSTPIP2	1.7666	3.4413e-19	8.7379e-18
11731134_a_at	LTB4R	1.76251	1.46068e-24	6.9765e-23
11728773_a_at	ZDHHC3	1.7597	8.54568e-35	1.77327e-32
11718804_x_at	PDCD10	1.75895	2.55336e-14	3.66144e-13
11730121_a_at	ATP8B4	1.7569	1.13021e-09	9.57732e-09
11728562_a_at	DUSP13	1.75634	4.72537e-17	9.31233e-16
11719908_a_at	GBA	1.75575	4.63938e-25	2.39666e-23
11736092_at	GCA	1.74953	1.22258e-12	1.44204e-11
11732236_a_at	GYPA	1.74729	4.15759e-07	2.48249e-06
11722818_a_at	GGH	1.74363	1.33969e-13	1.76762e-12
11753165_a_at	RAB27A	1.74155	7.79437e-29	6.61396e-27
11751459_x_at	LRG1	1.73832	6.86147e-19	1.68336e-17
11752965_a_at	GRINA	1.73493	1.01381e-26	6.36998e-25
11750700_a_at	ACSL1	1.73148	1.33442e-16	2.48592e-15
11730976_a_at	NSUN7	1.72855	2.13258e-13	2.74413e-12
11736432_x_at	PPP4R2	1.72127	2.39496e-20	6.9616e-19
11749610_a_at	CD58	1.71749	3.76677e-14	5.31351e-13
11720127_s_at	ITPKC	1.71208	1.95604e-13	2.53147e-12
11717514_a_at	ANXA1	1.70044	8.66491e-17	1.64713e-15
11720028_x_at	LDLR	1.69896	8.10666e-12	8.78551e-11
11745503_x_at	TSPO	1.69784	8.36405e-24	3.63615e-22
11718812_a_at	MKNK1	1.69585	4.65219e-18	1.0289e-16
11719411_at	RAB32	1.69306	5.82981e-32	7.90965e-30
11730295_at	SLC25A40	1.69162	6.20136e-14	8.52856e-13
11719707_a_at	DHRS13	1.68926	3.71692e-16	6.52787e-15
11719465_a_at	C1QB	1.68208	8.10515e-11	7.81951e-10
11747232_a_at	FGD4	1.68188	4.58341e-24	2.06409e-22
11744888_a_at	LMNB1	1.67964	1.60604e-13	2.10219e-12
11728390_at	TSPAN2	1.67459	4.94191e-16	8.52004e-15
11753618_a_at	ADM	1.67344	3.32556e-16	5.87187e-15
11718243_a_at	ITGA7	1.67278	4.84317e-11	4.79136e-10
11721438_s_at	DEFA1	1.66169	2.95537e-07	1.80703e-06
11742657_x_at	HIST2H2AA3	1.65913	1.24844e-23	5.31512e-22
11736761_at	CARD16	1.65527	1.20074e-16	2.25055e-15
11734745_a_at	ALAS2	1.65345	3.72135e-08	2.5729e-07
11743842_a_at	PLB1	1.65339	7.70372e-13	9.30665e-12
11723490_at	GCLM	1.65206	4.91292e-16	8.48356e-15
11723339_at	CTSG	1.652	2.99962e-05	0.000133435
11724021_at	HIST1H2BD	1.6429	2.44551e-13	3.11514e-12
11716467_x_at	ISCA1	1.64255	2.99857e-08	2.09815e-07
11718851_a_at	SRPK1	1.64128	4.8161e-24	2.15247e-22
11732351_at	HGF	1.63267	7.19387e-10	6.23729e-09
11747808_a_at	WIPI1	1.62785	2.47003e-17	5.02645e-16
11731273_a_at	KCNE1	1.6262	1.44345e-12	1.68885e-11
11732901_a_at	APOBEC3A	1.61572	0.000893744	0.00287322
11744426_x_at	KIAA0101	1.61428	4.45895e-08	3.05635e-07
11746324_a_at	SH3GLB1	1.61055	6.45418e-25	3.24589e-23
11722070_a_at	CHPT1	1.60239	7.73498e-16	1.30242e-14
11716335_x_at	RBX1	1.60142	3.29143e-17	6.59434e-16
11740163_at	FUT7	1.59638	1.99564e-17	4.10824e-16
11758570_s_at	CDADC1	1.59083	5.43639e-11	5.34398e-10
11758923_at	LMO2	1.58988	2.68431e-13	3.39655e-12
11755214_a_at	TMTC1	1.58909	1.49155e-07	9.49004e-07
11727477_at	SAP30	1.58824	1.91782e-12	2.21604e-11
11730914_a_at	ERLIN1	1.58708	3.38501e-11	3.41029e-10
11759322_at	BCL6	1.58675	1.03189e-21	3.50248e-20
11733662_a_at	KCNH2	1.58675	3.7722e-06	1.95358e-05
11723321_at	FBXO30	1.58348	1.17889e-13	1.56682e-12
11752249_a_at	MCTP2	1.58267	1.47156e-13	1.93232e-12
11735170_at	MXD3	1.57984	3.61528e-13	4.51097e-12
11729707_at	FKBP1A	1.57837	2.46292e-15	3.96976e-14
11758331_s_at	LINC00266-1	1.57753	2.3959e-08	1.69543e-07
11731560_at	FAM89A	1.57544	1.90519e-11	1.97212e-10
11744411_s_at	RSL24D1	1.57502	7.02389e-08	4.68506e-07
11727180_a_at	PHTF1	1.57418	1.44894e-16	2.68306e-15
11748017_a_at	PECR	1.56846	4.55007e-16	7.89563e-15
11718399_s_at	TGM2	1.56727	1.37183e-07	8.77009e-07
11716818_a_at	VSIG4	1.56657	6.07102e-08	4.08645e-07
11737774_a_at	RNF182	1.5601	0.000208561	0.000780186
11718241_a_at	PRUNE2	1.56007	8.72203e-09	6.57527e-08
11759141_at	HIP1	1.55738	1.06709e-13	1.42777e-12
11726892_a_at	SLC51A	1.55506	7.7428e-12	8.40593e-11
11724454_at	SLC22A4	1.5524	3.9061e-28	2.98155e-26
11717133_a_at	MAFG	1.55229	1.0587e-34	2.15165e-32
11729940_x_at	TMEM56	1.5517	2.404e-10	2.20226e-09
11744286_s_at	CBS	1.55081	3.48295e-09	2.76853e-08
11727757_at	OSM	1.54603	1.45779e-16	2.69744e-15
11743416_s_at	C5orf30	1.54423	8.81386e-09	6.64349e-08
11732481_a_at	ITGAM	1.54256	3.67232e-22	1.31421e-20
11755585_a_at	AZI2	1.53375	1.52992e-08	1.11129e-07
11737280_at	IFIT1B	1.53295	0.000197636	0.000743314
11744505_x_at	TP53I11	1.53282	7.99753e-18	1.71957e-16
11723221_a_at	EXOC6	1.52805	1.44588e-14	2.13407e-13
11732902_x_at	APOBEC3B	1.52613	0.00106669	0.00336182
11733509_a_at	LIMK2	1.52501	1.1093e-19	2.98063e-18
11729853_at	PADI4	1.52353	1.73238e-17	3.58272e-16
11744572_a_at	KLF5	1.51683	2.85244e-16	5.07458e-15
11757082_s_at	TMEM167A	1.5163	3.90514e-14	5.49143e-13
11744289_a_at	JMJD6	1.51499	2.95853e-16	5.25197e-15
11741095_at	CORO2A	1.51369	1.20751e-11	1.28218e-10
11756214_x_at	PCMT1	1.51051	1.38542e-26	8.54187e-25
11720062_s_at	IER3	1.50838	1.52488e-15	2.50943e-14
11726298_s_at	LGALS8	1.50476	1.78257e-12	2.06605e-11
11727601_a_at	WFDC1	1.50407	9.73591e-10	8.31002e-09
11726910_x_at	MRI1	-1.50085	8.52686e-29	7.14954e-27
11758094_s_at	NFATC2IP	-1.50248	7.93004e-27	5.05132e-25
11755903_x_at	N4BP2L1	-1.50287	4.43112e-14	6.18179e-13
11716993_a_at	CSF1R	-1.50384	1.90609e-20	5.61659e-19
11715358_x_at	CST3	-1.50389	2.71805e-12	3.08583e-11
11740777_a_at	FAM129C	-1.50482	3.46463e-19	8.78357e-18
11718112_at	SF3A3	-1.50729	1.79716e-21	5.92091e-20
11719763_a_at	VPS13C	-1.51484	7.21138e-17	1.38415e-15
11721892_a_at	ANAPC1	-1.51506	2.08131e-37	6.58896e-35
11762400_s_at	PPIL2	-1.51552	1.77891e-26	1.08194e-24
11717052_at	SSR1	-1.51578	1.67804e-19	4.40339e-18
11728469_a_at	BTBD11	-1.51622	2.80517e-35	6.29709e-33
11752498_a_at	NUP54	-1.51654	9.09187e-12	9.79732e-11
11721704_a_at	CRIP1	-1.5169	2.82702e-10	2.56552e-09
11755695_a_at	FUCA1	-1.51759	7.72075e-13	9.32494e-12
11725617_s_at	HNRNPR	-1.51817	3.84818e-18	8.63454e-17
11734077_a_at	TNRC6C	-1.51997	2.33032e-25	1.24686e-23
11719221_a_at	CD79B	-1.52267	6.38159e-20	1.76068e-18
11743468_at	DKC1	-1.52276	4.72367e-21	1.48399e-19
11720554_a_at	ARHGEF18	-1.52518	2.08467e-35	4.76636e-33
11743483_a_at	RNASEH2B	-1.52644	3.19806e-15	5.08989e-14
11755992_x_at	ICAM2	-1.52691	5.73271e-20	1.59322e-18
11716819_a_at	CUL1	-1.52827	5.08122e-17	9.97778e-16
11763168_s_at	ALG13	-1.52849	4.41883e-15	6.9213e-14
11717377_s_at	SRPRB	-1.52993	1.10849e-17	2.34348e-16
11716736_at	PRPF19	-1.53185	8.20988e-31	9.23584e-29
11727537_at	CPA3	-1.53203	2.88204e-17	5.81423e-16
11727591_s_at	OSGEPL1	-1.53206	5.38645e-46	7.1896e-43
11728400_at	MDFIC	-1.53225	5.42221e-26	3.11736e-24
11764283_s_at	PNISR	-1.5335	6.11483e-10	5.3468e-09
11726966_a_at	CXCR5	-1.5347	1.01325e-26	6.36998e-25
11718344_a_at	CNOT7	-1.53619	5.89377e-16	1.00646e-14
11717546_s_at	MPRIP	-1.54044	4.23948e-30	4.31693e-28
11725517_x_at	ABCG1	-1.54459	3.14806e-07	1.91654e-06
11726977_s_at	EIF4A2	-1.54603	1.23427e-16	2.30893e-15
11755110_a_at	LRIG1	-1.54911	4.00125e-27	2.63826e-25
11721944_x_at	RABL2A	-1.54978	1.54179e-40	8.65257e-38
11755321_x_at	POLR1B	-1.55181	4.87316e-35	1.05094e-32
11717085_a_at	PRPS1	-1.55216	3.67961e-27	2.44907e-25
11719810_at	RRS1	-1.55467	7.81706e-32	1.03752e-29
11731066_x_at	GIMAP1	-1.55857	2.37187e-22	8.68326e-21
11752757_s_at	EIF4B	-1.55987	4.91434e-25	2.52024e-23
11753373_a_at	EIF3L	-1.56046	2.57265e-22	9.36968e-21
11730549_a_at	IKZF2	-1.56078	2.07991e-35	4.76636e-33
11743357_a_at	ZBTB40	-1.56339	6.07928e-35	1.28855e-32
11734944_at	SLAMF6	-1.5658	1.988e-21	6.52787e-20
11728733_at	ZBTB38	-1.56586	1.67891e-14	2.45746e-13
11755400_s_at	STK39	-1.56676	1.53838e-29	1.42274e-27
11739696_s_at	AFF3	-1.56807	8.244e-21	2.52881e-19
11728423_a_at	PILRA	-1.56863	3.07633e-09	2.46117e-08
11722997_s_at	NOL11	-1.56864	3.91573e-24	1.78068e-22
11718016_a_at	ADARB1	-1.56873	7.37232e-28	5.40994e-26
11722840_s_at	LYAR	-1.5697	1.82815e-24	8.65629e-23
11722081_a_at	RUFY3	-1.57335	1.65954e-18	3.89719e-17
11746135_x_at	MIR1292	-1.57549	1.49383e-23	6.30061e-22
11723864_s_at	MTMR11	-1.57697	2.61973e-14	3.75335e-13
11730856_s_at	HMGN3	-1.57976	5.16073e-18	1.13628e-16
11717996_a_at	NUP205	-1.58162	9.20217e-17	1.74523e-15
11744538_a_at	CALHM2	-1.58221	2.96083e-20	8.49149e-19
11754659_x_at	TPD52	-1.58277	8.45705e-14	1.14302e-12
11756191_a_at	MAN1C1	-1.58381	7.6473e-47	1.18022e-43
11730752_s_at	AGPAT5	-1.58718	1.33486e-19	3.55574e-18
11763213_x_at	NSUN5P1	-1.59027	1.33134e-22	5.02672e-21
11735474_a_at	CD8B	-1.59194	1.04536e-14	1.56823e-13
11728453_a_at	DOCK9	-1.59228	1.10263e-32	1.66527e-30
11757942_s_at	UTRN	-1.59237	1.26515e-21	4.25618e-20
11755298_s_at	UBE2Q2	-1.59332	5.8327e-16	9.9638e-15
11721840_at	GLIPR1	-1.59678	9.46312e-10	8.08836e-09
11747276_a_at	AKAP1	-1.59776	1.76887e-19	4.61964e-18
11740674_a_at	TCERG1	-1.59972	1.06176e-26	6.62911e-25
11715251_at	CHST7	-1.60144	5.27715e-19	1.30701e-17
11718559_at	NOL4L	-1.60222	1.68949e-17	3.49841e-16
11743816_s_at	S1PR1	-1.60364	5.34792e-07	3.14382e-06
11756878_a_at	FBL	-1.60424	2.75741e-19	7.06682e-18
11717944_at	FNBP4	-1.60455	5.94982e-33	9.54019e-31
11739727_x_at	NAP1L1	-1.60583	5.38121e-22	1.88346e-20
11739720_a_at	GIMAP8	-1.60615	1.67508e-14	2.45258e-13
11740419_a_at	XRRA1	-1.60854	4.24614e-16	7.39421e-15
11744435_a_at	DUSP6	-1.61151	5.40553e-17	1.05851e-15
11728009_at	VPREB3	-1.61311	1.41946e-17	2.96664e-16
11728763_x_at	GAL3ST4	-1.61763	3.16182e-42	2.26304e-39
11725249_at	LY75	-1.61851	7.56602e-10	6.53815e-09
11743099_a_at	HNRNPH1	-1.61945	2.3118e-22	8.47591e-21
11721149_a_at	LYSMD2	-1.62066	4.39871e-11	4.37092e-10
11760894_s_at	SRSF5	-1.62081	3.27422e-22	1.1803e-20
11729531_a_at	MAP3K4	-1.62336	3.65203e-32	5.12384e-30
11720055_at	METAP1	-1.62344	1.3013e-31	1.66493e-29
11738997_s_at	DPYSL2	-1.62434	9.96685e-12	1.06842e-10
11719004_at	ANKH	-1.62826	5.37207e-11	5.28764e-10
11725510_a_at	SLC7A6	-1.63187	2.83428e-46	4.11688e-43
11717205_at	RSAD1	-1.63553	2.76822e-30	2.92118e-28
11744315_at	SGK223	-1.63642	2.62561e-42	1.96468e-39
11745635_a_at	TNIK	-1.63647	1.51714e-23	6.39298e-22
11717677_a_at	CYFIP2	-1.63855	6.19419e-20	1.71184e-18
11757404_x_at	ID3	-1.64312	4.13795e-28	3.13912e-26
11732135_a_at	ADCK3	-1.64524	8.19166e-24	3.56434e-22
11716061_a_at	FAM162A	-1.64689	1.71106e-22	6.38234e-21
11744138_at	CAMK1D	-1.6492	2.4342e-11	2.4879e-10
11722161_s_at	TAF4	-1.65437	5.59344e-31	6.46926e-29
11719099_at	ISOC1	-1.65491	3.73686e-26	2.20225e-24
11724224_a_at	AMPD2	-1.65522	6.57699e-20	1.81155e-18
11727112_a_at	SIT1	-1.65592	5.01514e-24	2.23536e-22
11725980_at	CFD	-1.65592	2.10031e-06	1.13152e-05
11725186_x_at	KLF12	-1.65799	6.31028e-39	2.55442e-36
11729216_at	PIGX	-1.65906	3.73133e-15	5.90058e-14
11727221_at	XYLT1	-1.65922	1.47162e-27	1.03089e-25
11734112_at	TIGIT	-1.65937	2.30728e-38	8.19764e-36
11717409_at	SH2B3	-1.65977	4.28437e-24	1.93762e-22
11742697_a_at	ITM2A	-1.66022	2.87875e-12	3.26003e-11
11722829_x_at	SDAD1	-1.66171	2.54859e-28	2.01062e-26
11717993_at	CBX7	-1.66411	4.07706e-23	1.64367e-21
11734920_s_at	PCYOX1L	-1.66555	2.13475e-25	1.14594e-23
11724562_x_at	RHOF	-1.66632	5.65398e-27	3.65481e-25
11759294_s_at	KMT2A	-1.66979	1.69881e-29	1.55943e-27
11722807_a_at	WDR54	-1.67109	5.99803e-26	3.42846e-24
11725136_a_at	MYOM2	-1.67265	3.28967e-13	4.13078e-12
11715547_at	TMEM109	-1.67472	2.09338e-43	1.8797e-40
11756212_x_at	ELP3	-1.67503	2.42933e-30	2.57456e-28
11715680_s_at	C12orf57	-1.67554	7.86947e-15	1.19951e-13
11721585_a_at	TMCC1	-1.67565	2.91309e-21	9.40299e-20
11757843_s_at	PEA15	-1.67754	1.74787e-21	5.77781e-20
11732545_s_at	NOB1	-1.68196	1.90212e-27	1.31751e-25
11726319_at	WWP1	-1.68402	2.40143e-38	8.41115e-36
11763965_s_at	MDN1	-1.68523	4.50795e-31	5.32607e-29
11720394_at	RAB11FIP4	-1.68625	1.97087e-15	3.20176e-14
11733439_a_at	GBP5	-1.68693	2.38262e-05	0.000108081
11736666_a_at	PTER	-1.68741	3.32552e-29	2.95917e-27
11755811_a_at	ZNF266	-1.69251	4.02802e-21	1.2801e-19
11717854_a_at	ZSCAN18	-1.69519	1.64316e-25	8.91746e-24
200063_PM_s_at	NPM1	-1.69572	1.34599e-23	5.70094e-22
11739213_a_at	ARL14EP	-1.69661	5.94325e-29	5.14034e-27
11723689_at	CREBL2	-1.69962	1.00561e-20	3.05994e-19
11722752_a_at	ELMSAN1	-1.70067	7.40028e-23	2.88681e-21
11720000_at	SYNJ2BP	-1.70087	2.30958e-35	5.23215e-33
11739413_at	MTR	-1.70317	7.49877e-36	1.89915e-33
11755137_a_at	CCDC109B	-1.70397	1.18179e-19	3.16335e-18
11755645_a_at	ZNF529	-1.70421	1.81794e-32	2.66412e-30
11752549_x_at	ALDH1A1	-1.70503	5.73389e-25	2.91331e-23
11718772_at	SMARCE1	-1.70588	7.14481e-23	2.79594e-21
11758337_s_at	ADA	-1.7059	6.54424e-15	1.00841e-13
11728530_a_at	BLNK	-1.70971	1.31956e-16	2.46009e-15
11719229_s_at	URI1	-1.71422	1.27552e-22	4.82333e-21
11718190_s_at	C14orf159	-1.71423	5.38399e-12	5.92718e-11
11732284_x_at	HSH2D	-1.7147	4.52989e-10	4.01496e-09
11744424_a_at	KRT23	-1.71485	1.89243e-06	1.02577e-05
11732280_a_at	FOXP1	-1.71515	2.97128e-25	1.56773e-23
11755205_a_at	HSPH1	-1.71786	3.98755e-08	2.74849e-07
11722420_a_at	PPP3CC	-1.7198	1.2757e-27	8.98738e-26
11745500_a_at	CLEC10A	-1.72108	4.13563e-21	1.31261e-19
11716572_s_at	RPA1	-1.72135	1.08729e-29	1.04266e-27
11728292_at	SH2D1A	-1.724	1.03555e-25	5.79178e-24
11715394_s_at	CD81	-1.72514	7.36927e-20	2.01071e-18
11732225_a_at	ZNF664	-1.72636	2.9738e-21	9.59268e-20
11757888_s_at	HEATR2	-1.72895	1.27193e-27	8.97362e-26
11737962_a_at	AUTS2	-1.72983	3.31458e-22	1.1931e-20
11720780_a_at	KIAA1324	-1.73491	1.77927e-11	1.84836e-10
11741059_s_at	SATB1	-1.74351	5.24513e-15	8.16634e-14
11739861_s_at	ITGA6	-1.7501	2.24053e-16	4.04277e-15
11745155_s_at	NCL	-1.75429	2.47935e-26	1.4896e-24
11722671_at	AKAP11	-1.75745	1.95477e-16	3.55573e-15
11717296_s_at	LRPPRC	-1.75756	8.67626e-27	5.50046e-25
200036_PM_s_at	RPL10A	-1.76004	3.82111e-24	1.74247e-22
11718535_at	NKTR	-1.7605	2.43648e-20	7.07811e-19
11743092_at	THEM4	-1.76555	6.3766e-45	7.15715e-42
11715125_at	MORC2	-1.76657	2.3871e-33	4.15103e-31
11742933_a_at	PSIP1	-1.7671	2.47596e-17	5.03407e-16
11743354_a_at	MIR4680	-1.76789	1.22534e-24	5.93283e-23
11722852_s_at	BIRC3	-1.77049	2.0844e-15	3.38062e-14
11753986_a_at	CBLB	-1.77088	1.04445e-19	2.81711e-18
11758264_s_at	HNRNPA0	-1.77276	1.46763e-34	2.93443e-32
11736375_a_at	CD86	-1.77687	3.48151e-13	4.35286e-12
11717392_a_at	FN3KRP	-1.7769	1.58409e-29	1.45955e-27
11758683_s_at	JADE2	-1.77877	1.44027e-18	3.39719e-17
11731422_s_at	FCGR3A	-1.77951	8.1539e-18	1.75158e-16
11730806_at	BTN3A2	-1.78058	2.40495e-12	2.75188e-11
11739657_a_at	LTB	-1.78175	1.83153e-24	8.66396e-23
11745950_a_at	PARP1	-1.78408	3.04965e-25	1.60224e-23
11736094_a_at	DCTD	-1.78496	6.44631e-29	5.5463e-27
11758221_s_at	ARRDC3	-1.78526	7.46967e-13	9.04159e-12
11755546_a_at	LFNG	-1.78555	4.01265e-29	3.55141e-27
11722088_s_at	NR1D2	-1.78573	2.70464e-41	1.69078e-38
11723938_s_at	GLOD4	-1.789	3.24545e-35	7.18743e-33
11716706_at	TRIM44	-1.78992	4.44877e-28	3.35943e-26
11753060_a_at	BANK1	-1.79104	2.09061e-17	4.29036e-16
11743706_a_at	MGA	-1.79203	5.39055e-32	7.37446e-30
11716645_a_at	TTC19	-1.7929	6.40817e-25	3.22603e-23
11726086_x_at	C12orf65	-1.79303	1.91107e-38	6.99113e-36
11759815_a_at	IGHM	-1.79364	5.85484e-07	3.42145e-06
11759938_a_at	ITFG2	-1.79397	2.8555e-30	3.00046e-28
11720860_s_at	ARHGEF3	-1.79593	2.77807e-22	1.00733e-20
11715507_s_at	MAGED1	-1.79685	6.46275e-21	2.00232e-19
11722645_s_at	ZNHIT6	-1.80071	1.90407e-34	3.74639e-32
11742961_s_at	FAM43A	-1.80848	5.42456e-45	6.37851e-42
11759401_at	UBE2I	-1.81195	2.45194e-33	4.23396e-31
11729855_at	CD3E	-1.81541	4.56961e-35	9.89802e-33
11731227_a_at	MATK	-1.81576	7.42998e-27	4.75923e-25
11755671_a_at	SYTL2	-1.81672	1.69149e-31	2.1202e-29
11724979_a_at	DPEP2	-1.81701	7.28904e-12	7.929e-11
11718541_a_at	MTSS1	-1.81729	4.99135e-19	1.24183e-17
11715755_a_at	ATIC	-1.81776	2.08877e-26	1.2612e-24
11743104_at	PTCD3	-1.81793	4.20773e-25	2.17823e-23
11752128_a_at	IARS	-1.81864	1.41875e-20	4.23873e-19
11755309_x_at	GLTSCR2	-1.82057	1.40136e-24	6.71918e-23
11740871_a_at	MS4A7	-1.82271	3.29986e-10	2.96897e-09
11759346_a_at	MAML2	-1.82436	3.3907e-17	6.78223e-16
11727643_s_at	TRERF1	-1.8256	3.51569e-20	9.99573e-19
11755291_a_at	DENND2D	-1.83134	5.21194e-32	7.16983e-30
11731943_x_at	AGAP4	-1.83198	1.21195e-33	2.18442e-31
11741210_a_at	HSPA8	-1.83316	3.08746e-22	1.1146e-20
11754777_a_at	SH2D2A	-1.83325	7.06266e-18	1.52914e-16
11722573_a_at	ERAP2	-1.84017	3.65965e-12	4.10203e-11
11731197_a_at	PRR5L	-1.84065	6.74207e-26	3.83157e-24
11740054_s_at	NCBP2	-1.84331	4.2738e-29	3.75563e-27
11727035_at	USP11	-1.84352	8.13574e-29	6.86823e-27
11718306_a_at	GSE1	-1.84618	9.09273e-28	6.54597e-26
11763714_a_at	SSBP2	-1.84624	2.09251e-38	7.59858e-36
11727923_at	PURA	-1.84736	9.57155e-23	3.68434e-21
11725473_a_at	PAQR8	-1.84838	9.09221e-27	5.7494e-25
11743771_at	GIMAP7	-1.84918	1.4672e-20	4.36237e-19
11743677_at	P2RY8	-1.85327	5.08726e-22	1.79073e-20
11755522_a_at	LPXN	-1.85636	4.9542e-31	5.79171e-29
11716703_a_at	PRKACB	-1.85658	9.85402e-14	1.32242e-12
11742850_x_at	HLA-DRA	-1.85847	1.57981e-19	4.15223e-18
11753459_x_at	HNRNPA1	-1.86168	8.61173e-20	2.33552e-18
11727304_at	TIGD3	-1.86257	1.51896e-22	5.70027e-21
11723075_a_at	BCL9L	-1.86366	2.77243e-42	2.04357e-39
11756450_s_at	SYNE2	-1.86885	8.09041e-21	2.48633e-19
11735329_a_at	CD47	-1.87133	4.87668e-18	1.0771e-16
11724206_a_at	MAD1L1	-1.87154	5.51592e-23	2.18767e-21
11754587_a_at	FYN	-1.87218	3.61641e-25	1.88795e-23
11720626_s_at	HNRNPDL	-1.87451	1.27401e-38	4.87739e-36
11743611_a_at	ZMYND11	-1.88405	9.60401e-22	3.26881e-20
11741070_a_at	ZNF146	-1.88429	3.02673e-26	1.80529e-24
11727513_at	TTC9	-1.88849	1.80933e-31	2.23949e-29
11751051_a_at	DDX24	-1.89004	2.62989e-31	3.19901e-29
11755771_a_at	ZNF275	-1.8911	1.20714e-25	6.66846e-24
11745537_a_at	NFATC3	-1.8913	6.73918e-28	4.98236e-26
11732339_at	BCL11A	-1.89892	2.70121e-21	8.76492e-20
11716263_s_at	LEPROTL1	-1.90336	6.73435e-17	1.30017e-15
11724095_a_at	PDE4B	-1.91209	1.1925e-12	1.4096e-11
11735394_s_at	XCL1	-1.91809	3.74503e-27	2.48258e-25
11743321_at	CTSO	-1.91958	1.59064e-21	5.2828e-20
11741358_a_at	PTPN4	-1.92189	5.04912e-23	2.01256e-21
11724136_s_at	ZBTB4	-1.9257	2.11038e-31	2.60558e-29
11722858_s_at	ZNF395	-1.93352	5.73399e-22	2.00126e-20
11754814_a_at	NUP93	-1.93421	2.9017e-33	4.97581e-31
11754652_a_at	ECI2	-1.9352	2.163e-30	2.30717e-28
11719016_at	PQLC3	-1.93545	2.18229e-19	5.64264e-18
11757075_s_at	RPL15	-1.93665	1.74551e-19	4.56105e-18
11728523_a_at	MYCL	-1.93721	3.80706e-35	8.39356e-33
11718982_s_at	CCL4	-1.9379	3.20473e-09	2.55726e-08
11721314_at	ESYT2	-1.94036	4.06455e-27	2.67642e-25
11717661_a_at	PPP1R16B	-1.94738	1.86356e-25	1.00694e-23
11740157_at	SH2D1B	-1.94798	9.28057e-30	8.95176e-28
11721719_at	NAAA	-1.95725	1.99081e-21	6.53276e-20
11754728_a_at	MAL	-1.9577	7.45979e-16	1.25866e-14
11721874_at	IFIT2	-1.95795	2.89088e-05	0.000129074
11731617_x_at	SIDT1	-1.96225	2.12875e-39	9.16091e-37
11733213_x_at	SLFN5	-1.96486	6.51832e-17	1.26043e-15
11718849_at	PTPRCAP	-1.96732	3.07887e-21	9.9122e-20
11715849_a_at	APOLD1	-1.96742	1.17215e-31	1.5075e-29
11725327_a_at	CAMK2D	-1.96836	3.5206e-31	4.20989e-29
11730501_a_at	CACNA2D3	-1.96972	1.17582e-34	2.36053e-32
11715773_a_at	IMP3	-1.97199	1.4979e-29	1.39576e-27
11748907_a_at	RARRES3	-1.97579	1.72481e-11	1.79482e-10
11757901_x_at	CXXC5	-1.97655	1.31326e-28	1.07556e-26
11742920_a_at	HSPA9	-1.97803	4.25636e-22	1.51553e-20
11755268_a_at	DDX18	-1.97824	1.02673e-31	1.33087e-29
11754575_s_at	AHNAK	-1.97857	9.99145e-19	2.40819e-17
11741378_s_at	BACH2	-1.97928	4.24567e-41	2.54937e-38
11724900_a_at	GZMB	-1.9841	1.8395e-09	1.51511e-08
11746074_a_at	OXNAD1	-1.991	3.25072e-38	1.13057e-35
11744187_at	SBK1	-1.99262	3.10335e-42	2.25385e-39
11740621_a_at	KDM2B	-1.99374	1.55824e-37	4.99708e-35
11734051_a_at	TRAT1	-1.99485	1.48024e-19	3.91208e-18
11723975_x_at	APOL3	-2.00219	2.78182e-23	1.14011e-21
11756827_a_at	RTN1	-2.00301	1.79557e-25	9.72325e-24
11740923_a_at	IMPDH2	-2.0057	1.20433e-24	5.84311e-23
11731917_at	KCNA3	-2.01238	1.75295e-31	2.18614e-29
11717823_s_at	TNFAIP2	-2.01882	3.72896e-12	4.17688e-11
11743864_a_at	ATP2B1	-2.02149	7.07556e-15	1.08419e-13
11725092_s_at	RFX5	-2.02393	6.75776e-26	3.83608e-24
11722012_a_at	GIMAP4	-2.02706	1.09119e-18	2.61982e-17
11725180_a_at	RUNX2	-2.02986	2.27519e-18	5.25303e-17
11756581_s_at	PRSS23	-2.03744	1.63963e-31	2.06042e-29
11737423_a_at	NLRP1	-2.03747	3.31816e-21	1.0641e-19
11725627_at	NIPAL3	-2.03856	3.08958e-32	4.37198e-30
11743854_s_at	FBXO21	-2.0474	1.67795e-30	1.82527e-28
11722427_at	FGL2	-2.0479	1.65725e-12	1.92622e-11
11752113_a_at	INPP4B	-2.0504	1.02864e-39	4.70374e-37
11745104_a_at	PJA1	-2.05382	7.07786e-47	1.12757e-43
11753810_a_at	CCL5	-2.05755	4.52473e-17	8.93834e-16
11719152_s_at	LDOC1L	-2.0593	7.57016e-36	1.90745e-33
11750585_a_at	SEPT1	-2.06243	2.35671e-40	1.25149e-37
11723033_at	NOV	-2.06569	2.54289e-39	1.08261e-36
11742985_at	LY9	-2.06956	2.23617e-34	4.34786e-32
11733088_at	MAF	-2.07096	1.1034e-21	3.73493e-20
11757973_x_at	NMT2	-2.0758	1.25909e-50	3.10906e-47
11723213_a_at	MEF2C	-2.07688	1.69872e-23	7.12166e-22
11752149_a_at	UBASH3A	-2.07799	9.23969e-42	6.25084e-39
11764020_s_at	PPTC7	-2.09084	2.45366e-16	4.39363e-15
11739168_a_at	GIMAP6	-2.09114	1.43974e-24	6.89402e-23
11754881_a_at	SIRPG	-2.09711	2.17389e-40	1.16695e-37
11721693_a_at	CYB561	-2.09824	2.26915e-26	1.36831e-24
11717989_a_at	SUN1	-2.10239	5.06289e-30	5.09238e-28
11731503_at	TBC1D4	-2.1031	3.21538e-43	2.69144e-40
11724343_at	ITGA4	-2.11474	1.84441e-26	1.11902e-24
11733215_a_at	STAT4	-2.12217	1.10223e-19	2.96325e-18
11715697_a_at	NOLC1	-2.12437	8.16473e-31	9.22708e-29
11731798_a_at	LGALS2	-2.12852	3.45467e-11	3.47408e-10
11729423_at	CD244	-2.13394	4.18706e-25	2.17208e-23
11718266_s_at	SMAD3	-2.13741	1.00848e-36	2.79802e-34
11721628_a_at	SEPT6	-2.13806	6.54565e-39	2.62816e-36
11720364_a_at	GIMAP1-GIMAP5	-2.15028	6.99387e-30	6.86678e-28
11756585_a_at	AQP3	-2.1503	3.14927e-28	2.42636e-26
11730099_a_at	FLT3LG	-2.15223	4.18232e-47	7.12234e-44
11750862_a_at	EMR3	-2.15507	3.56943e-12	4.00545e-11
11720526_s_at	PEBP1	-2.16723	3.13479e-31	3.79448e-29
11720014_a_at	ATM	-2.17654	1.37542e-30	1.50947e-28
11718566_s_at	KIAA1147	-2.17763	2.10989e-37	6.59487e-35
11741660_a_at	TAGAP	-2.18017	1.87572e-20	5.53041e-19
11735741_s_at	RASA3	-2.18202	1.50181e-38	5.6617e-36
11716835_a_at	DHRS3	-2.18568	7.17181e-36	1.82571e-33
11729223_at	GATA3	-2.18668	2.64002e-56	2.173e-52
11761560_x_at	TRMT13	-2.20179	3.91975e-30	4.01619e-28
11740038_s_at	ANKRD36	-2.2028	7.66767e-19	1.87093e-17
11731290_a_at	PYHIN1	-2.20583	1.19976e-35	2.8903e-33
11722904_a_at	TBC1D9	-2.20779	2.94542e-22	1.0641e-20
11756587_a_at	PTGDS	-2.20892	8.20983e-23	3.185e-21
11725966_a_at	ITGB7	-2.22674	1.31629e-26	8.14617e-25
11756434_a_at	DNMT1	-2.22692	4.39182e-35	9.55483e-33
11759818_a_at	DDHD2	-2.23067	9.06624e-45	9.73359e-42
11719527_a_at	FBXL16	-2.23135	1.39901e-49	3.14051e-46
11725389_a_at	CD6	-2.25692	2.23927e-45	2.69728e-42
11757861_a_at	TSHZ1	-2.25887	4.14388e-36	1.0771e-33
11731998_s_at	CCDC88C	-2.26832	1.14749e-36	3.09671e-34
11736394_x_at	IL32	-2.27212	3.51771e-24	1.61006e-22
11754898_a_at	ZNF573	-2.27213	2.62358e-39	1.10742e-36
11757868_a_at	PIK3IP1	-2.27569	1.36256e-26	8.41141e-25
11717721_s_at	ST6GAL1	-2.27823	1.88901e-27	1.31026e-25
11718005_a_at	CDC25B	-2.27977	5.33288e-30	5.35305e-28
11723882_x_at	CECR1	-2.28056	1.30247e-17	2.73369e-16
11756316_a_at	CHI3L1	-2.3075	5.70582e-09	4.39538e-08
11763472_x_at	ZC3H12D	-2.31434	2.90371e-37	8.79771e-35
11753484_x_at	KLRD1	-2.31481	5.53175e-18	1.21095e-16
11723206_at	TCL1A	-2.31574	1.34563e-16	2.50585e-15
11757784_s_at	RPL22	-2.31887	7.45608e-30	7.2772e-28
11735864_a_at	CD160	-2.33319	2.46132e-37	7.64496e-35
11732956_a_at	TARP	-2.342	2.26552e-14	3.26863e-13
11732538_at	TBX21	-2.3496	4.51204e-26	2.62773e-24
11745021_a_at	MYC	-2.35441	3.14366e-25	1.64987e-23
11715642_s_at	TTC3	-2.3551	3.4906e-31	4.19433e-29
11721347_a_at	MPEG1	-2.3563	2.57011e-21	8.356e-20
11756099_a_at	LDHB	-2.35631	5.81232e-28	4.31002e-26
11726777_a_at	LAT	-2.35674	1.69436e-30	1.83503e-28
11757420_s_at	ZFP36L2	-2.36104	3.76126e-26	2.21399e-24
11734117_a_at	BTN3A3	-2.36291	7.95496e-21	2.44775e-19
11725455_at	CD247	-2.36624	7.29614e-40	3.46468e-37
11717762_a_at	CPVL	-2.38292	1.63144e-13	2.13375e-12
11733869_a_at	HLA-DOA	-2.3875	1.24021e-30	1.37022e-28
11741562_a_at	MME	-2.39809	1.22282e-09	1.03055e-08
11757953_x_at	TTC39C	-2.40328	3.73384e-33	6.20873e-31
11747110_a_at	PASK	-2.40937	2.50359e-37	7.72766e-35
11721983_a_at	PID1	-2.40972	1.82948e-51	5.64692e-48
11730478_at	RNF125	-2.41326	7.41696e-37	2.14207e-34
11718900_a_at	TGFBR3	-2.41535	1.68471e-23	7.06891e-22
11754640_a_at	EPHX2	-2.42346	8.16998e-60	4.03483e-55
11728780_a_at	ZAP70	-2.42537	4.18779e-40	2.02763e-37
11752664_a_at	S1PR5	-2.42654	2.84676e-27	1.92853e-25
11734699_x_at	GOLGA8A	-2.42913	1.08753e-33	1.96736e-31
11754573_a_at	LPIN1	-2.43062	3.04988e-33	5.2118e-31
11719784_x_at	RPS23	-2.4386	2.64379e-21	8.58424e-20
11719631_s_at	BIN1	-2.45214	2.00444e-26	1.21313e-24
11716554_a_at	HLA-DMA	-2.46081	2.74863e-22	9.98116e-21
11725861_a_at	MYBL1	-2.47347	2.05398e-22	7.60404e-21
11723194_x_at	HLA-DQB1	-2.48842	3.90411e-24	1.77704e-22
11716450_s_at	RFTN1	-2.49776	9.29165e-33	1.42303e-30
11759642_x_at	HLA-DRB1	-2.51386	2.49057e-25	1.32829e-23
11734967_a_at	THEMIS	-2.51421	1.61696e-25	8.78496e-24
11719198_s_at	CCND2	-2.51694	1.28697e-28	1.05578e-26
11716288_s_at	ESYT1	-2.51881	7.55498e-32	1.00569e-29
11728560_at	GZMK	-2.52084	1.96101e-14	2.8501e-13
11729649_at	PRF1	-2.52104	1.05687e-15	1.76215e-14
11728236_at	CD5	-2.52823	2.78645e-40	1.41333e-37
11726459_at	FAM117B	-2.52907	2.29287e-24	1.07231e-22
11721195_s_at	RRP1B	-2.53673	8.52904e-33	1.3234e-30
11730109_a_at	NLRC3	-2.54601	1.03827e-38	4.06954e-36
11717103_s_at	SLC38A1	-2.55478	7.39558e-22	2.54876e-20
11763307_s_at	NFATC2	-2.55771	1.76806e-31	2.19943e-29
11736324_x_at	CD96	-2.56297	4.14908e-54	2.04906e-50
11763446_s_at	TRDV3	-2.56598	3.54786e-43	2.92025e-40
11721377_x_at	BCL2	-2.5747	1.35224e-46	2.02368e-43
11725793_s_at	PTGER4	-2.57895	1.57729e-20	4.68126e-19
11724885_at	CLIC3	-2.59123	1.1694e-31	1.5075e-29
11730067_at	GZMM	-2.5924	1.30732e-32	1.9684e-30
11728125_a_at	GZMH	-2.59356	2.39499e-10	2.19482e-09
11748526_a_at	HVCN1	-2.59783	9.98097e-31	1.11269e-28
11716162_at	LBH	-2.62391	1.06726e-28	8.87333e-27
11740486_a_at	RUNX3	-2.62635	3.01009e-28	2.33737e-26
11753219_a_at	KLRF1	-2.63697	4.26623e-18	9.49492e-17
11729954_a_at	FHIT	-2.64543	9.30706e-33	1.42303e-30
11716055_s_at	STMN3	-2.65484	1.64837e-38	6.16715e-36
11722761_a_at	GATA2	-2.66381	1.35235e-32	2.03001e-30
11727695_a_at	KLRC4-KLRK1	-2.6648	2.37223e-20	6.90365e-19
11728512_a_at	TRAF5	-2.67913	6.27757e-38	2.12345e-35
11757389_s_at	PLEKHA1	-2.71096	2.41269e-41	1.52761e-38
11759352_a_at	FCRL3	-2.71515	1.90925e-27	1.32059e-25
11724728_a_at	CD8A	-2.72333	7.84657e-15	1.19639e-13
11725481_a_at	CD27	-2.72475	4.08924e-29	3.60182e-27
11731950_x_at	SAMD3	-2.72896	2.99523e-34	5.73343e-32
11722300_a_at	ETS1	-2.73631	3.78154e-30	3.88265e-28
11732415_s_at	TIAM1	-2.74198	8.39241e-35	1.74881e-32
11733736_a_at	CD2	-2.74242	1.38478e-22	5.21655e-21
11758417_s_at	HLA-DPA1	-2.76647	3.30899e-30	3.42804e-28
11723605_a_at	PCED1B	-2.76782	8.86609e-35	1.82442e-32
11724149_a_at	SKAP1	-2.76791	3.22818e-34	6.15547e-32
11739401_a_at	CD74	-2.77643	1.10519e-30	1.22654e-28
11759347_x_at	TXK	-2.79047	4.70744e-32	6.53038e-30
11716395_a_at	GPR56	-2.79577	4.66595e-21	1.46866e-19
11731764_a_at	CD3G	-2.79994	1.67997e-25	9.10724e-24
11762993_x_at	YME1L1	-2.8113	2.39354e-38	8.41115e-36
11728077_s_at	PRKCQ	-2.81852	2.25305e-42	1.71183e-39
11746961_a_at	HLA-DMB	-2.81921	5.85923e-30	5.81052e-28
11760156_at	EVL	-2.82468	2.38902e-30	2.53729e-28
11724613_a_at	DYRK2	-2.83602	7.44873e-46	9.68061e-43
11723863_a_at	DOCK10	-2.83842	1.06664e-35	2.59494e-33
11753898_x_at	HLA-DQA1	-2.84215	1.39029e-19	3.69741e-18
11732544_a_at	GPR18	-2.84452	2.8334e-29	2.53957e-27
11730247_a_at	PVRIG	-2.85326	1.54331e-26	9.46805e-25
11741190_a_at	P2RY10	-2.85727	2.78876e-54	1.53028e-50
11725232_at	ATP8B2	-2.8671	5.60273e-34	1.04809e-31
11763718_x_at	CDKN1C	-2.87935	1.34469e-21	4.51148e-20
11754371_a_at	FAM102A	-2.91907	3.13623e-57	5.16286e-53
11717453_at	SPOCK2	-2.92956	8.39274e-33	1.31166e-30
11737237_a_at	EOMES	-2.94252	1.55118e-26	9.50453e-25
11727609_at	KLRB1	-2.94739	1.2593e-28	1.03653e-26
11748786_a_at	TESPA1	-2.96955	1.06933e-42	8.51775e-40
11716941_at	TRIB2	-2.97891	2.88454e-35	6.44597e-33
11744512_a_at	TRABD2A	-2.98231	5.9505e-52	1.95914e-48
11722134_a_at	TNFRSF25	-2.99176	1.47846e-43	1.37764e-40
11734549_s_at	TGFBI	-3.0005	1.06273e-17	2.25156e-16
11762287_x_at	IL23A	-3.00298	1.10958e-28	9.20969e-27
11740238_a_at	SULF2	-3.00606	5.40038e-18	1.1843e-16
11759666_x_at	HLA-DPB1	-3.00863	3.03224e-32	4.30317e-30
11755858_a_at	MS4A1	-3.01218	6.90143e-18	1.49554e-16
11740370_a_at	RASGRP1	-3.02536	3.71721e-31	4.42357e-29
11732331_s_at	ARL4C	-3.03033	2.76241e-28	2.17236e-26
11735610_a_at	RPS6KA5	-3.03929	5.4485e-27	3.5266e-25
11718810_at	PRKCH	-3.04545	4.9662e-31	5.79171e-29
11725981_at	CCR7	-3.06232	1.16744e-24	5.68032e-23
11737750_s_at	SGK1	-3.06997	1.32052e-28	1.07972e-26
11758555_s_at	GPR183	-3.07937	2.17929e-33	3.80306e-31
11725676_a_at	RORA	-3.09119	8.47643e-29	7.13147e-27
11737145_s_at	SH3YL1	-3.14651	3.14542e-39	1.2945e-36
11717559_a_at	ABLIM1	-3.14973	9.26261e-38	3.04962e-35
11754649_s_at	ITK	-3.15783	8.24224e-33	1.29223e-30
11721815_a_at	FAIM3	-3.15799	8.63652e-33	1.33289e-30
11763715_a_at	GNLY	-3.17718	6.87484e-18	1.49043e-16
11758194_s_at	DPP4	-3.18249	1.23655e-38	4.77096e-36
11735224_a_at	KLRG1	-3.21266	6.96417e-30	6.85125e-28
11755231_a_at	LCK	-3.21711	2.13321e-39	9.16091e-37
11723048_at	CX3CR1	-3.24541	1.10683e-24	5.41174e-23
11762294_x_at	TRBC1	-3.31568	2.2505e-28	1.79264e-26
11720910_a_at	NELL2	-3.3696	5.02772e-51	1.37944e-47
11751647_a_at	IL7R	-3.41303	1.06943e-29	1.02753e-27
11722782_at	FGFBP2	-3.44287	4.10298e-20	1.15921e-18
11724886_a_at	LRRN3	-3.46063	2.07357e-52	7.31468e-49
11722635_at	IL2RB	-3.48374	6.5565e-36	1.67772e-33
11758882_at	CD3D	-3.49238	1.74733e-40	9.58819e-38
11735552_at	FCRL6	-3.52593	1.13546e-27	8.04529e-26
11761960_x_at	TRAC	-3.64303	6.21444e-32	8.38542e-30
11761790_x_at	TCRDV2	-3.74673	9.08361e-38	3.01076e-35
11740646_a_at	CCR3	-3.79394	1.14001e-36	3.09345e-34
11733620_a_at	BCL11B	-3.93647	2.42759e-43	2.10332e-40
11755180_x_at	TCF7	-3.95903	1.49465e-35	3.56593e-33
11728532_at	FCER1A	-3.96878	7.25493e-45	7.96204e-42
11726333_s_at	LEF1	-4.27331	1.65892e-35	3.91997e-33
